# Supplementary material for: Airway Exosomes Released During Influenza Virus Infection Serve as a Key Component of the Antiviral Innate Immune Response
Source: Front Immunol. 2020 May 12;11:887. doi: 10.3389/fimmu.2020.00887 (PMC7236881; doi:10.3389/fimmu.2020.00887)
Supplement: Supplementary file 2 [file Table_1.XLSX]

## Sheet: P3193_TCellExo_timecourse-5
leadingRazorProtein	protein names	gene names	HotellingT2	rank_HotellingT2	score	q-value	only identified by site	PeptideCounts_razor	maxFoldChange	replicateRatio	VIral Protein
P03438			59.7659	423	178.84	0		7	3.59746	1	ViralProtein
Q9IQ47					7.0118	0.000939		3	0.643097	0.333333	ViralProtein
Q0PDM0			154.041	96	323.31	0		11	4.67988	1	ViralProtein
Q0PDM5			332.944	14	323.31	0		16	7.05659	1	ViralProtein
Q9IQ48			64.3047	391	85.9	0		6	3.03392	1	ViralProtein
A0A023T672	RNA-binding protein 8A	RBM8;Rbm8a			2.957	0.00826		1	0.861415	0.333333
A0A075B5J9		Igkv17-127;Igkv17-121			6.8382	0.000933		1	2.428
P01637	Ig kappa chain V-V region T1	Igkv14-126	26.7829	841	68.3	0		1	1.95872	1
A0A075B5K2		Igkv9-124	48.0596	503	30.512	0		3	2.89764	1
A0A075B5K6	Ig kappa chain V-II region 17S29.1	Igkv2-109			4.0701	0.00285		1	0.658614	0.333333
A0A075B5K7		Igkv14-100			3.3865	0.00503		1	0.614201	0.333333
A0A075B5K9		Igkv12-98			3.2221	0.00613		1	1.59467	0.333333
A0A075B5L1		Igkv10-94	11.8106	1314	35.988	0		1	1.81199	0.666667
A0A075B5L4		Igkv12-89			13.943	0.000556		1	1.9068	0.333333
A0A075B5L7		Igkv4-80			2.873	0.00816		1	1.12533	0.333333
A0A075B5M1		Igkv4-63			7.3326	0.000476		1	1.58677	0.333333
L7N239	Ig kappa chain V-IV region S107B	Igkv4-61;Igkv4-71;Igkv4-62;Igkv4-58;Igkv4-91			172.77	0		1	0.76216
A0A075B5M7		Igkv5-39	341.944	13	304.76	0		3	6.64658	1
A0A075B5N3		Igkv8-28	47.918	506	17.86	0		4	3.03289	1
A0A075B5N4		Igkv8-27			9.2477	0.000505		2	1.47258	0.333333
A0A075B5N7		Igkv6-13			5.1526	0.000867		2	1.10298	0.333333
P01673	Ig kappa chain V-III region PC 2154;Ig kappa chain V-III region PC 2485/PC 4039;Ig kappa chain V-III region PC 7769;Ig kappa chain V-III region PC 6308;Ig kappa chain V-III region TEPC 124	Igkv3-7			3.4025	0.00504		0	2.06782	0.333333
A0A075B5P1		Igkv3-1			5.4943	0.00088		1	1.70716	0.333333
P01863	Ig gamma-2B chain C region	Ighg2b;Igh-3	74.0527	318	265.54	0		1	3.01888	1
P01868	Ig gamma-1 chain C region secreted form;Ig gamma-1 chain C region, membrane-bound form	Ighg1	94.9438	233	264.36	0		6	6.61735	1
A0A075B5P5	Ig gamma-3 chain C region	Ighg3	241.358	36	183.48	0		10	6.29236	1
A0A075B6A0	Ig mu chain C region	Ighm	65.503	385	323.31	0		21	4.41775	1
A0A075B5Q0	Ig heavy chain V region 345;Ig heavy chain V region RF	Ighv5-6;Ighv5-9-1			-2	1	+	1	0.571134	0.333333
A0A075B5Q9	Ig heavy chain V region 5-84	Ighv5-15;Ighv5-12			2.9064	0.0082		1	1.02561
A0A075B5R0		Ighv5-16	31.0131	750	15.273	0		2	2.93391	1
A0A075B5R3	Ig heavy chain V region MOPC 47A	Ighv7-3;Ighv7-2	20.339	1016	5.3912	0.000876		1	3.08265	0.666667
A0A075B5S3		Ighv14-1;Ighv14-4;Ighv14-3;Ighv14-2	21.8282	961	3.7246	0.00437		1	4.15895	0.666667
A0A075B5R5		Ighv4-1	101.022	206	57.363	0		3	4.26144	1
P01790	Ig heavy chain V region M511;Ig heavy chain V region HPCG14;Ig heavy chain V region HPCM6;Ig heavy chain V region H8;Ig heavy chain V regions TEPC 15/S107/HPCM1/HPCM2/HPCM3	Ighv7-1			3.133	0.00685		1	0.658962	0.333333
A0A075B5S6	Ig heavy chain V region 3-6	Ighv3-1;Ighv3-6			44.017	0		1	1.04403
A0A075B5S1		Ighv9-4	128.132	138	183.79	0		1	6.23685	1
A0A0A6YWU3		Ighv6-3	105.715	186	8.5767	0.000495		1	4.57551	1
P01749	Ig heavy chain V region 3	Ighv1-4;Ighv1-61			-2	1	+	0	0.456223
A0A075B5U0		Ighv1-12			18.741	0		1	1.21704
P01757	Ig heavy chain V region J558;Ig heavy chain V region MOPC 104E	Ighv1-31;Ighv1-34;Ighv1-22			16.573	0		0	1.74505
A0A075B5V7		Ighv1-42	127.787	140	323.31	0		2	5.11147	1
A0A075B680		Ighv1-47	99.4869	213	86.611	0		1	4.70084	1
A0A075B5X7		Ighv1-69;Ighv1-52;Ighv1-64;Ighv1-53			3.1579	0.00649		1	0.896473	0.333333
A0A075B5W7		Ighv1-56			36	0		1	1.11663
A0A075B5Y1	Ig heavy chain V region 102	Ighv1-74			4.2656	0.00288		2	1.7204	0.333333
A0A075B5Y4	Ig heavy chain V region 36-65;Ig heavy chain V region 93G7	Ighv1-81	48.9227	499	5.6555	0.000887		1	4.41808	0.666667
P01724	Ig lambda-1 chain V region;Ig lambda-1 chain V region S43;Ig lambda-1 chain V region H2020	Iglv1	46.3898	523	193.28	0		1	6.0039	1
A0A075B674		Ighv1-78			46.504	0		3	1.44829
A0A075B677		Igkv4-53	8.67519	1470	11.258	0.00053		3	2.60829	0.666667
A0A0A6YXW6	Ig alpha chain C region	Igha	159.157	90	323.31	0		13	4.92841	1
A0A087WNR5	SLIT-ROBO Rho GTPase-activating protein 2	Srgap2	8.15548	1491	42.559	0		1	2.56689	0.666667
A0A087WPE4	Transcription elongation factor B polypeptide 1	Tceb1	39.8067	609	87.701	0		1	1.9843	1
A0A087WNS9	Lymphocyte antigen 6E	Ly6e	194.521	57	162.41	0		1	5.95308	1
A0A087WRL3	Ubiquitin carboxyl-terminal hydrolase isozyme L5	Uchl5	29.2782	783	16.027	0		2	2.06907	0.666667
A0A087WP86		Actr3			2.7606	0.0088		1	0.790211	0.333333
A0A087WP98	Prothymosin alpha;Prothymosin alpha, N-terminally processed;Thymosin alpha	Ptma			3.2016	0.00612		1	1.34999
F6Q2E3		Psmc3			251.53	0		0	1.448
A0A087WSF5	Leucine-rich repeat flightless-interacting protein 1	Lrrfip1			-2	1	+	0	0.889737
A0A087WPL1	PDZ and LIM domain protein 2	Pdlim2	16.9749	1104	3.4274	0.00505		2	1.66349	1
A0A087WRT3	ATP-dependent RNA helicase A	Dhx9	28.3088	811	97.861	0		1	2.16394	1
A0A087WPR0		Stk17b			3.0569	0.00756		1	1.18432
A0A087WPT7	Phosphatidylinositol 3,4,5-trisphosphate 5-phosphatase 2	Inppl1			23.644	0		2	1.38518	0.333333
A0A087WS26	Dedicator of cytokinesis protein 10	Dock10	41.6088	579	177.95	0		1	2.78699	1
Q9DBT6		Tns1	28.4557	804	28.486	0		2	2.51044	1
A0A087WQD8	TRAF3-interacting protein 1	Traf3ip1			3.6582	0.00434		2	0.973104	0.333333
F6XNB6	Kinesin-like protein;Kinesin-like protein KIF1A;Kinesin-like protein KIF1B	Kif1a;Kif1b			3.2087	0.00612		1	0.70925	0.333333
A0A087WQF5	Lymphocyte antigen 6G	Ly6g	81.0895	282	207.34	0		1	3.15786	1
A0A087WRE1		R3hdm1			2.9866	0.00828		1	1.17863
A0A087WS48	Basic leucine zipper and W2 domain-containing protein 1	Bzw1	4.91116	1650	81.253	0		2	2.88914	0.666667
A0A087WQT6	Caspase-8;Caspase-8 subunit p18;Caspase-8 subunit p10	Casp8	11.4159	1335	8.9174	0.000499		2	2.10938	1
A0A087WQE0		Fn1	20.2538	1020	323.31	0		1	1.68017	1
A0A087WRM2	Integral membrane protein 2C;CT-BRI3	Itm2c			4.1542	0.00286		3	1.84148	0.333333
A0A087WS56		Fn1			82.734	0		1	1.25365	0.333333
A0A087WSK5		Ubxn4			6.1349	0.000911		1	1.7378	0.333333
B9EHT6		Fn1	44.2051	549	83.429	0		1	3.86933	0.666667
B1AVU1	MAP kinase-activated protein kinase 3;MAP kinase-activated protein kinase 2;Testis-specific serine/threonine-protein kinase 3;cAMP-dependent protein kinase catalytic subunit PRKX	Mapkapk2;Mapkapk3;Prkx;Tssk3			2.9107	0.00821		1	0.886288	0.333333
Q8C3V4	Signal transducer and activator of transcription;Signal transducer and activator of transcription 1	Stat1	156.269	94	323.31	0		23	5.94665	1
A0A087WRM8	LisH domain and HEAT repeat-containing protein KIAA1468	2310035C23Rik;Kiaa1468	11.0871	1345	97.607	0		4	2.66635	1
D3Z0U5	Spermatogenesis-associated protein 5;Katanin p60 ATPase-containing subunit A-like 2	Spata5;Katnal2	29.743	773	20.244	0		1	3.79827	0.666667
D3YZL0	Alpha-1-antitrypsin 1-1	Serpina1a	6.98716	1544	323.31	0		1	0.925815	1
A0A087WS35	Tubulin alpha-4A chain	Tuba4a	93.9983	237	147.87	0		1	3.20535	1
A0A0A0MQC1		Ighv3-5			3.4175	0.00505		1	1.05968	0.333333
A0A0A0MQD1	Tudor domain-containing protein 7	Tdrd7	21.0842	989	323.31	0		7	1.25312	1
S4R1N5	Glyceraldehyde-3-phosphate dehydrogenase	Gapdh;Gm3839;Gm7293	47.9976	504	323.31	0		1	3.02928	1
A0A0A0MQG7	Uroporphyrinogen decarboxylase	Urod			14.506	0		1	1.06005	0.333333
Q8BGY2	Eukaryotic translation initiation factor 5A;Eukaryotic translation initiation factor 5A-1	Eif5a	120.368	155	107.93	0		2	3.39006	1
S4R1K1	Ubiquitin-like modifier-activating enzyme ATG7	Atg7	31.9616	732	207.26	0		1	1.65247	1
D3YUD8	Proteasomal ubiquitin receptor ADRM1	Gm9774;Adrm1	23.2158	916	103.15	0		3	3.38071	1
A0A0A6YVX6	Target of rapamycin complex 2 subunit MAPKAP1	Mapkap1			3.2621	0.00615		1	1.0654
A0A0A6YVY7	Ubiquitin carboxyl-terminal hydrolase;Ubiquitin carboxyl-terminal hydrolase 4	Usp4	4.86802	1652	233.37	0		15	1.26868	1
A0A0A6YWM5	Rab3 GTPase-activating protein non-catalytic subunit	Rab3gap2	6.05675	1597	18.402	0		4	1.89451	0.666667
A0A0A6YWN9	Ubiquitin carboxyl-terminal hydrolase;Ubiquitin carboxyl-terminal hydrolase 19	Usp19	7.0849	1540	50.193	0		3	2.19709	1
A0A0A6YWR3		Sirpb1a;SIRP-beta			4.4062	0.0029		1	1.29464	0.333333
A0A0A6YW86	V-type proton ATPase subunit H	Atp6v1h	11.2617	1341	299.78	0		3	3.2481	1
A0A0A6YY28	cAMP-dependent protein kinase type II-alpha regulatory subunit	Prkar2a	28.6185	796	248.62	0		4	2.60861	1
Q8BSM6	Lipopolysaccharide-responsive and beige-like anchor protein	Lrba	6.45748	1582	34.251	0		1	1.88593	0.666667
A0A0A6YXN4		Ighv1-18			3.6161	0.00433		1	1.24779	0.333333
A0A0A6YXQ0		Ighv8-8	8.1559	1490	267.25	0		2	3.33864	0.666667
P01864	Ig gamma-2A chain C region secreted form	Ighg2c	202.278	51	323.31	0		4	6.39275	1
A0A0A6YY87	TIP41-like protein	Tiprl			2.7474	0.00915		1	0.881117	0.333333
A0A075B5L8		Igkv4-57	168.442	80	258.65	0		1	5.16203	1
A0A0B4J1E5	Uridine-cytidine kinase 2	Uck2			3.4749	0.00468		2	0.819726	0.333333
A0A0B4J1G1	Low affinity immunoglobulin gamma Fc region receptor II	Fcgr2b;Fcgr2			6.601	0.000926		1	0.908546
A0A0B4J1E7	Importin subunit alpha-3	Kpna4	8.86195	1461	12.524	0.000545		4	1.96508	0.666667
A0A075B5K4	Ig kappa chain V-II region 7S34.1	Igkv2-137	94.54	234	11.113	0.000527		1	4.65408	1
A0A0B4J1H8		Igkv1-135;Igkv1-133	244.189	35	133.11	0		3	6.90895	1
A0A0B4J1I1		Igkv16-104			10.36	0.000519		1	1.35535	0.333333
A0A0B4J1I4	Ig kappa chain V-VI region NQ2-6.1	Igkv4-55;Igkv4-72	27.2018	832	296.05	0		0	3.09757	0.666667
A0A0B4J1J0		Igkv4-50			4.8096	0.000849		1	1.40607	0.333333
A0A0B4J1J5		Ighv9-3	16.7869	1113	31.294	0		2	4.15192	0.666667
A0A0B4J1J6		Ighv10-1			5.0706	0.000863		3	1.79797	0.333333
A0A075B665		Ighv1-82			-2	1	+	0	1.37855
A0A075B5Y5		Ighv1-77			-2	1	+	0	1.39531	0.333333
A0A0B4J1N0		Ighv1-76	59.9665	420	19.63	0		4	3.20175	1
A0A0D9SEG8		Adgre5	105.323	187	204.2	0		9	2.92947	1
A0JNY3	Gephyrin;Molybdopterin adenylyltransferase;Molybdopterin molybdenumtransferase	Gphn	24.2866	890	152.6	0		14	1.61839	1
E9QN37	Macrophage-expressed gene 1 protein	Mpeg1	43.9187	553	20.776	0		5	3.14318	1
A2A4J3	Proteasome activator complex subunit 3	Psme3	42.9464	563	58.492	0		3	2.02029	1
A2A513	Keratin, type I cytoskeletal 10	Krt10			115.81	0		2	0.790506	0.333333
A2A547	Ribosomal protein L19;60S ribosomal protein L19	Rpl19	47.6143	510	59.607	0		2	4.48536	1
F6YCJ0	Brefeldin A-inhibited guanine nucleotide-exchange protein 2	Arfgef2	21.4366	978	56.638	0		1	0.788335	1
A2A5V3	SH3 domain-binding protein 1	Sh3bp1			3.4951	0.00469		2	1.38501	0.333333
F6VCI2	Protein TANC2	Tanc2			2.8247	0.0085		1	0.428142
A2A6J4	Lymphocyte-specific protein 1	Lsp1	12.7956	1273	58.173	0		4	1.23999	0.666667
A2A6M1	Vacuolar-sorting protein SNF8	Snf8			2.8861	0.00818		2	1.14568	0.333333
A8Y5D3	Septin-9	2009-09-01	28.7561	792	36.828	0		2	2.35668	1
A2A7H3	F-box only protein 6	Fbxo6	3.80666	1708	4.165	0.00287		1	1.44145	0.666667
A2A817	Protein deglycase DJ-1	Park7	40.3124	602	46.744	0		3	2.75415	1
Q5FWX7	Oxysterol-binding protein;Oxysterol-binding protein-related protein 9	Osbpl9	4.37123	1686	9.368	0.000507		2	1.7515	0.666667
A2A977	Cytochrome P450 4A12A	Cyp4a12b;Cyp4a12a	14.6435	1201	11.16	0.000529		1	2.92328	0.666667
A2A998	Complement component C8 alpha chain	C8a	39.1754	618	323.31	0		15	1.97215	1
A8Y5H7		Sec14l1	12.5304	1283	90.672	0		6	2.45661	0.666667
Q8VDR9-2	Dedicator of cytokinesis protein 7	Dock7	11.2068	1342	217.7	0		1	1.67495	1
A6PWC3	Nardilysin	Nrd1			3.2331	0.00614		3	1.01875	0.333333
A2A9X5	5(3)-deoxyribonucleotidase, cytosolic type	Nt5c	9.63185	1412	151.21	0		5	1.60132	0.666667
E9QQ96	Obscurin	Obscn			-2	1	+	1	0.898829	0.333333
A2AAN4	Exocyst complex component 7	Exoc7	15.3976	1162	26.866	0		1	2.98349	0.666667
I7HPW3	Centrosomal protein of 112 kDa	Cep112			2.9128	0.00821		1	1.62153
A2AC16	L-xylulose reductase	Dcxr			7.5949	0.000481		3	0.817607	0.333333
R4GML5	Dynein intermediate chain 2, axonemal	Dnaic2;Dnai2	5.96448	1602	14.487	0		5	1.7553	0.666667
A2ACC7	Ral GTPase-activating protein subunit beta	Ralgapb			10.435	0.00052		2	1.78363
A2ACG7	Dolichyl-diphosphooligosaccharide--protein glycosyltransferase subunit 2	Rpn2	63.0941	401	26.231	0		4	3.39395	1
A8Y5J8	Alpha-taxilin	Txlna			4.8043	0.000848		1	1.60808	0.333333
A2AE27	AMP deaminase 2	Ampd2			4.8857	0.000853		4	0.688461	0.333333
A2AEN9		Gm5938			2.7029	0.00983		1	1.05835	0.333333
A2BHD2		Gm14743;Obp1b			5.4356	0.000878		2	1.33331	0.333333
A2AEX9	Four and a half LIM domains protein 1	Fhl1	70.0803	339	23.886	0		1	4.70509	1
A2AF65	Dedicator of cytokinesis protein 11	Dock11	33.6143	706	90.971	0		4	1.90751	1
F6TNY1	Cohesin subunit SA-2	Stag2	16.9864	1103	130.07	0		2	1.99232	0.666667
D3Z2E3	RalBP1-associated Eps domain-containing protein 2	Reps2	9.56748	1416	11.463	0.000532		1	1.10489	0.666667
A2AFP4	Ras-related protein Rab-9A	Rab9;Rab9a			3.8586	0.00359		1	1.60906	0.333333
F6XP90	E3 ubiquitin-protein ligase HUWE1	Huwe1	3.25241	1747	65.693	0		1	0.548441	1
Q99N15	3-hydroxyacyl-CoA dehydrogenase type-2	Hsd17b10			3.2225	0.00613		1	0.596043	0.333333
Q8C0A6	MAP7 domain-containing protein 2	Map7d2			2.9416	0.00824		1	1.13885	0.333333
A6PWP8	MAP kinase-activating death domain protein	Madd			3.341	0.00618		1	1.16272	0.333333
Z4YL78	Cytoskeleton-associated protein 5	Ckap5	43.0203	561	88.359	0		18	2.77613	1
G3UZ34	116 kDa U5 small nuclear ribonucleoprotein component	Eftud2	21.707	967	177.99	0		13	2.44947	1
Q6PE66	Phosphorylase b kinase regulatory subunit alpha, liver isoform	Phka2			2.9497	0.00825		1	0.9978
A2AI91	Phosphorylase b kinase regulatory subunit alpha, skeletal muscle isoform	Phka1			4.2899	0.00289		2	1.07294	0.333333
A2AIH8	Pirin	Pir			2.7074	0.00983		1	1.69105	0.333333
Q5DTM8-2	E3 ubiquitin-protein ligase BRE1A	Rnf20			18.937	0		1	0.666519	0.333333
F7BPW6		Sec16a			3.4946	0.00468		1	1.55431	0.333333
A2AJ28	Chloride intracellular channel protein;Chloride intracellular channel protein 3	Clic3	8.00378	1500	153.66	0		7	1.21473	1
A2AJD1		Bpifb9b	5.75584	1609	323.31	0		16	1.63915	1
F6WF36	MAP7 domain-containing protein 1	Map7d1			-2	1	+	1	1.57545	0.333333
A2AJK6-3	Chromodomain-helicase-DNA-binding protein 7	Chd7			-2	1	+	1	1.66027
A2AJK8	Tetratricopeptide repeat protein 1	Ttc1	12.807	1272	25.254	0		3	2.11976	1
A2AKI5	Integrin alpha-V;Integrin alpha-V heavy chain;Integrin alpha-V light chain	Itgav			5.4686	0.00088		1	1.54717	0.333333
A2AL13	Heterogeneous nuclear ribonucleoprotein A3	Gm8991;Hnrnpa3;Gm6793;Gm9242	23.1777	918	323.31	0		1	1.86175	1
A2AMI6	Eukaryotic translation initiation factor 4 gamma 3	Eif4g3	11.0159	1347	14.536	0		1	1.3686	0.666667
Z4YLP1	E3 ubiquitin-protein ligase UBR4	Ubr4	4.37137	1685	323.31	0		2	2.43939	1
P15379-12	CD44 antigen	Cd44			7.4655	0.000479		1	0.954556	0.333333
A2APX3	Cystatin-C	Cst3			3.8782	0.0036		1	1.155
A2AQ07	Tubulin beta-1 chain	Tubb1			-2	1	+	1	1.07603
B1AY50	Sickle tail protein	Etl4;Skt			3.1811	0.00611		1	0.615577	0.333333
A2AQ53	Fibrillin-1	Fbn1	49.8498	494	23.049	0		9	3.54571	1
Q8BSB7	Tissue factor pathway inhibitor	Tfpi			3.687	0.00435		2	1.13649	0.333333
A2ARV4	Low-density lipoprotein receptor-related protein 2	Lrp2	47.0646	519	323.31	0		26	5.65895	1
A2AS37		AI182371	7.07014	1541	4.7072	0.00127		3	0.96812	0.666667
P28660-2	Nck-associated protein 1	Nckap1	7.67574	1515	21.534	0		6	2.00172	1
Z4YJS5	Agrin;Agrin N-terminal 110 kDa subunit;Agrin C-terminal 110 kDa subunit;Agrin C-terminal 90 kDa fragment;Agrin C-terminal 22 kDa fragment	Agrn	6.07742	1593	6.8761	0.000934		3	1.28206	0.666667
E9Q8N1	Titin	Ttn			2.723	0.00986		2	1.43998	0.333333
A2ATQ5	Anaphase-promoting complex subunit 1	Anapc1			10.641	0.000524		4	0.776689	0.333333
A2AU61	RNA-binding protein Raly	Raly			5.3705	0.000875		1	0.552714	0.333333
F6VQ81	Tumor protein D54	Tpd52l2	9.11762	1446	115.79	0		5	3.65605	0.666667
B1AYQ0	Ras suppressor protein 1	Rsu1	35.2827	675	125.33	0		1	2.39392	1
A2AUV5	Endothelial protein C receptor	Procr			22.641	0		1	1.65966	0.333333
A2AVA0-2	Sushi, von Willebrand factor type A, EGF and pentraxin domain-containing protein 1	Svep1	29.9605	767	16.252	0		2	2.74697	1
A2AVJ7	Ribosome-binding protein 1	Rrbp1	19.926	1027	11.331	0.000531		5	2.20464	0.666667
F6SS52	Acyl-coenzyme A thioesterase 11	Acot11	23.8204	900	111.41	0		1	3.62248	1
A2AW05	FACT complex subunit SSRP1	Ssrp1	52.0395	481	37.603	0		4	2.8274	0.666667
A2AW41		Hnrnpr	15.7372	1146	4.5815	0.0021		2	2.22142	0.666667
A6H6A9-3	Rab GTPase-activating protein 1	Rabgap1	6.5106	1579	5.6082	0.000884		1	0.970173	0.666667
A2AWF8	Protein-tyrosine-phosphatase;Receptor-type tyrosine-protein phosphatase eta	Ptprj	15.2479	1174	10.396	0.00052		2	1.89599	0.666667
A2AWI9	Endophilin-B2	Sh3glb2			6.9894	0.000938		1	0.796774
A2BDW0	Tyrosine-protein kinase BTK	Btk			5.1252	0.000865		2	1.5507	0.333333
F8WII3	Dolichol-phosphate mannosyltransferase subunit 1	Dpm1			4.2012	0.00287		1	1.50829
A2BDX3	Adenylyltransferase and sulfurtransferase MOCS3;Molybdopterin-synthase adenylyltransferase;Molybdopterin-synthase sulfurtransferase	Mocs3			19.088	0		4	0.586949	0.333333
Q9EQU5-3	Protein SET	Set			13.364	0.000553		1	1.21974	0.333333
A2BGH0-2	BPI fold-containing family B member 4	Bpifb4	28.73	793	323.31	0		6	2.01943	1
A2CEK3	Phosphoglucomutase-1	Pgm2;Pgm1	30.4236	754	16.336	0		4	2.38506	1
A2CG35	Ras-related protein Rab-12	Rab12	6.18333	1589	5.0755	0.000864		2	1.72332	0.666667
A2RSX7-2		Tyw5			3.3759	0.00542		1	1.1029	0.333333
F7B6S5	DENN domain-containing protein 3	Dennd3	3.1359	1753	53.555	0		3	1.06128	1
A2RTH5		Lcmt1			4.3905	0.0029		3	1.07919	0.333333
Q91YZ8	Polyadenylate-binding protein	Pabpc4;Gm10110			-2	1	+	1	0.973956	0.333333
A3KGB4	TBC1 domain family member 8B	Tbc1d8b			21.533	0		7	1.10496	0.333333
A3KGQ6	Actin-related protein 2/3 complex subunit 5;Actin-related protein 2/3 complex subunit 5-like protein	Arpc5l	12.5288	1284	11.733	0.000535		2	2.32864	1
S4R2J2	CUGBP Elav-like family member 2	Celf2			32.223	0		1	1.45177	0.333333
P08032	Spectrin alpha chain, non-erythrocytic 1	Sptan1	7.54264	1522	323.31	0		1	1.68267	1
A4QPD3	Proto-oncogene c-Rel	Rel	3.73776	1711	8.0303	0.000488		3	1.39291	0.666667
A6H5X4-2	PHD finger protein 11	Phf11	71.7793	335	323.31	0		5	3.42032	1
E0CXR2	Exocyst complex component 6B	Exoc6b	13.3901	1253	48.737	0		1	2.42687	1
E9Q449	DENN domain-containing protein 4C	Dennd4c	22.423	945	28.369	0		4	2.15856	0.666667
A6X8Z3	Insulin-like growth factor 2 mRNA-binding protein 2	Igf2bp2			3.6676	0.00434		1	1.09335	0.333333
E9Q5L2	Inter alpha-trypsin inhibitor, heavy chain 4	Itih4	12.031	1303	323.31	0		37	1.12326	1
A8C756-5	Thyroid adenoma-associated protein homolog	Thada	4.96553	1648	6.3445	0.000917		1	1.44819	1
P02104	Hemoglobin subunit beta-1	Hbbt1;Hbb-b1;Hbb-bs	21.4288	979	323.31	0		1	2.11535	1
Q8CGT2	Baculoviral IAP repeat-containing protein 1b;Baculoviral IAP repeat-containing protein 1g;Baculoviral IAP repeat-containing protein 1e;Baculoviral IAP repeat-containing protein 1f	Naip2;Naip5;Naip7;Naip6			11.808	0.000536		2	0.788082	0.333333
Q8JZN1		Mgl2			3.4921	0.00468		1	1.12127
H3BJY1	Synaptogyrin-2	Syngr2;Gm20708			7.8008	0.000484		1	1.21443
B0R029	Synaptosomal-associated protein;Synaptosomal-associated protein 23	Snap23	27.0272	837	10.046	0.000515		2	1.62765	1
CON__A2A4G1	Keratin, type I cytoskeletal 15	Krt15	25.6967	860	45.017	0		5	2.96258	0.666667
B1AQR8	Galectin;Galectin-9	Lgals9			25.741	0		5	0.698725	0.333333
B7ZC46	Septin-8	2008-09-01			10.886	0.000525		3	0.889113
F6V6Z9	Kinesin-like protein;Kinesin-like protein KIF3A	Kif3a	2.86349	1772	18.01	0		2	1.35057	0.666667
Q5SX07		Dnah9	2.87859	1771	11.837	0.000537		1	1.54137	0.666667
B1ARA5	60S ribosomal protein L26	Rpl26			6.0815	0.000908		2	1.10671	0.333333
A0A0A0MQG0		Slfn9	135.255	122	136.64	0		1	4.52792	1
F6XI52		Vps13d			3.0936	0.00758		1	1.34107
A0A0A0MQA6	Microtubule-actin cross-linking factor 1	Macf1	13.7557	1240	117.49	0		20	1.836	1
B1ASE2	ATP synthase subunit d, mitochondrial	Atp5h;Gm10250			4.8955	0.000854		2	0.465213	0.333333
B1ASZ3	Glycerol kinase	Gyk;Gk	9.40563	1425	26.83	0		4	0.743992	1
B1AT10	RNA-binding protein Musashi homolog 2	Msi2			3.9254	0.00363		1	1.18817	0.333333
B1AT83	Phosphoribosyl pyrophosphate synthase-associated protein 1	Prpsap1	6.51483	1577	100.65	0		3	1.5478	1
B1AT95	Growth factor receptor-bound protein 2	Grb2			3.536	0.0047		1	0.563294	0.333333
B1ATD1	Lymphocyte cytosolic protein 2	Lcp2			3.0786	0.00758		1	0.886165	0.333333
B1AV77	Aldehyde dehydrogenase;Fatty aldehyde dehydrogenase	Aldh3a2	23.0008	924	32.106	0		6	2.3185	1
Q3MIA8	COP9 signalosome complex subunit 1	Gps1	16.7218	1115	40.506	0		8	1.49835	1
B1ATY9	Hepatocyte growth factor-regulated tyrosine kinase substrate	Hgs			7.3174	0.000476		1	1.18319	0.333333
Q9CWP6-4	Motile sperm domain-containing protein 2	Mospd2			5.6642	0.000888		1	1.43781	0.333333
B1AUN3		Eif2b3			4.6735	0.00169		3	0.842683	0.333333
F6SZ47	Serine/threonine-protein kinase A-Raf;Serine/threonine-protein kinase B-raf	Araf;Braf			36.395	0		0	1.48834	0.333333
F6SJS2	Host cell factor 1;HCF N-terminal chain 1;HCF N-terminal chain 2;HCF N-terminal chain 3;HCF N-terminal chain 4;HCF N-terminal chain 5;HCF N-terminal chain 6;HCF C-terminal chain 1;HCF C-terminal chain 2;HCF C-terminal chain 3;HCF C-terminal chain 4;HCF C-terminal chain 5;HCF C-terminal chain 6	Hcfc1			5.3254	0.000872		2	0.91205	0.333333
B1AUY1		Arhgap4			4.576	0.0021		1	0.883153
B1AUY9	N-alpha-acetyltransferase 11;N-alpha-acetyltransferase 10	Naa10;Gm16286;Naa11			-2	1	+	1	1.91191	0.333333
B1AV65	Protein YIPF;Protein YIPF6	Yipf6			8.736	0.000498		2	0.928798	0.333333
B1AVH7-2	TBC1 domain family member 2A	Tbc1d2			18.333	0		1	0.496528	0.333333
Q9D3N5		5430402E10Rik;Gm14744			42.523	0		1	1.04153
B1AVU5		Gm13177			-2	1	+	1	1.34435
B1AVZ0	Uracil phosphoribosyltransferase homolog	Uprt	6.8047	1559	14.871	0		2	1.92368	1
B1AWE1	Clathrin light chain A	Clta	7.49369	1523	323.31	0		4	1.18636	1
B1AX58	Plastin-3	Pls3	17.1774	1096	323.31	0		16	1.84218	1
B1AX95	Tumor protein p63-regulated gene 1-like protein	Tprgl;Tprg1l	23.2633	915	53.692	0		3	2.03046	1
F6UG16	Ribosomal protein S6 kinase alpha-3	Rps6ka3	33.8998	700	78.343	0		1	2.80195	1
B1AY13-2	Ubiquitin carboxyl-terminal hydrolase;Ubiquitin carboxyl-terminal hydrolase 24	Usp24	26.3302	849	14.781	0		1	2.512	0.666667
B1AYG7	Integrin beta;Integrin beta-6	Itgb6			3.7416	0.00437		2	0.854752
B1AZ46	Brain-specific angiogenesis inhibitor 1-associated protein 2	Baiap2	14.3713	1212	15.375	0		9	2.02444	0.666667
B1AZS9	Peroxiredoxin-4	Prdx4			8.4621	0.000493		1	1.06643
A2A5D3	Signal transducer and activator of transcription;Signal transducer and activator of transcription 5A	Stat5a	3.12901	1754	89.636	0		1	0.996088	0.666667
B2KF50		Uhrf1bp1			3.5552	0.00431		1	0.409764
Q8C196	CAD protein;Glutamine-dependent carbamoyl-phosphate synthase;Aspartate carbamoyltransferase;Dihydroorotase	Cad	10.1959	1395	323.31	0		1	1.31431	1
B2RQS1	Striatin-3	Strn3	11.921	1309	9.7064	0.000511		2	1.91775	0.666667
E9QA74	Unconventional myosin-XVIIIa	Myo18a	33.8116	704	276.42	0		24	2.87084	1
G3UXQ0	OTU domain-containing protein 4	Otud4	10.476	1378	7.4072	0.000478		2	1.554	0.666667
A2A858	Protein unc-13 homolog D	Unc13d			7.924	0.000486		1	0.929037	0.333333
B2RUR8	OTU domain-containing protein 7B	Otud7b	2.01932	1802	36.913	0		2	0.436192	0.666667
B2RXR6	Serine/threonine-protein phosphatase 6 regulatory ankyrin repeat subunit B	Ankrd44	24.882	879	42.317	0		10	2.61507	1
B2RXS4	Plexin-B2	Plxnb2	4.48701	1680	6.3921	0.00092		4	1.35469	0.666667
B2RY04	Dedicator of cytokinesis protein 5	Dock5			3.8508	0.00359		2	1.43813	0.333333
B2RY50	Armadillo repeat-containing protein 4	Armc4			4.4886	0.00292		3	0.885156	0.333333
F6XC15	Filamin-A	Flna	122.885	151	323.31	0		19	4.15017	1
B7ZCG3	BPI fold-containing family A member 2	Bpifa2	141.211	110	323.31	0		6	4.7179	1
B7ZCM8	Cytosolic phospholipase A2 beta	Pla2g4b;Gm28042			119.93	0		1	1.06523
A0A087WR90	Abl interactor 1	Abi1	8.65659	1472	39.044	0		1	0.941291	1
F6R259	Serine/threonine-protein kinase Nek1	Nek1			2.8894	0.00818		1	1.06784	0.333333
B8A5X0	Tetratricopeptide repeat protein 25	Ttc25			3.1257	0.00684		2	1.75289	0.333333
F6ZCY7	Complement factor B;Complement factor B Ba fragment;Complement factor B Bb fragment	Gm20547;Cfb	73.1801	326	323.31	0		1	3.04442	1
B8JJM9	Complement C2;Complement C2b fragment;Complement C2a fragment	C2			33.577	0		2	0.873241	0.333333
E9Q880		Nup205			6.1659	0.000912		1	1.58028	0.333333
B9EJR8	Dynein assembly factor 5, axonemal	Dnaaf5	16.1018	1133	34.929	0		8	2.48599	0.666667
B9EKJ3	Protein MON2 homolog	Mon2	5.83766	1608	7.8571	0.000485		4	1.11207	0.666667
C3VPR6-2	Protein NLRC5	Nlrc5			3.8803	0.0036		1	0.877305	0.333333
Q62151	Advanced glycosylation end product-specific receptor	Ager	12.465	1285	285.93	0		3	1.75963	1
Q6IFX3	Keratin, type I cuticular Ha1	Krt31			14.827	0		0	1.80985
CON__REFSEQ:XP_001252647			15.4172	1161	6.9206	0.000935		2	1.69156	0.666667
CON__ENSEMBL:ENSBTAP00000007350					323.31	0		2	1.82739
CON__ENSEMBL:ENSBTAP00000011227			16.6191	1117	7.582	0.000481		2	2.14141	0.666667
CON__ENSEMBL:ENSBTAP00000014147			27.8854	817	272.26	0		5	3.57408	1
CON__ENSEMBL:ENSBTAP00000018574					3.1556	0.00649		2	0.811383
CON__ENSEMBL:ENSBTAP00000024146			46.3407	526	323.31	0		22	5.98542	1
CON__ENSEMBL:ENSBTAP00000024462			32.4481	726	323.31	0		11	2.67436	1
CON__ENSEMBL:ENSBTAP00000024466			22.5121	941	73.395	0		3	3.61316	0.666667
CON__ENSEMBL:ENSBTAP00000025008					-2	1	+	1	1.0692
CON__ENSEMBL:ENSBTAP00000031360			28.2425	812	6.3588	0.000918		2	3.3975	0.666667
CON__ENSEMBL:ENSBTAP00000031900			11.8691	1312	323.31	0		18	3.70373	1
CON__Q1RMK2			40.0419	605	141.7	0		1	4.91428	1
CON__ENSEMBL:ENSBTAP00000034412					8.6695	0.000497		3	1.79465
CON__ENSEMBL:ENSBTAP00000038253					8.4199	0.000492		2	1.34583	0.333333
CON__P35900					-2	1	+	0	1.37444
CON__O76013					-2	1	+	1	0.799342	0.333333
CON__O95678					6.2223	0.000914		1	1.44813	0.333333
CON__P00711					6.9385	0.000935		2	1.08181
CON__P00735					3.2369	0.00614		2	0.981469	0.333333
CON__P00761			11.5664	1329	323.31	0		8	1.53119	1
CON__P01030			25.2974	871	268.58	0		5	2.45113	1
CON__P01045-1					5.7863	0.000894		1	1.62884
CON__P01966					15.411	0		3	1.55289	0.333333
CON__P02533			61.7104	409	323.31	0		18	3.49923	1
D3Z6R0			36.5278	657	323.31	0		1	3.4975	1
CON__P02584					-2	1	+	1	1.66503	0.333333
CON__P02662			39.0852	620	267.02	0		5	3.00949	1
CON__P02663			81.2365	280	15.208	0		4	5.72045	1
CON__P02666			59.471	425	313.44	0		2	5.21965	1
CON__P02668			97.7994	221	258.95	0		5	3.87289	1
CON__P02672			15.4987	1155	323.31	0		10	2.63906	1
CON__P02676			10.9511	1353	97.659	0		2	2.81133	0.666667
CON__P02754			73.812	320	102.76	0		4	4.42112	1
CON__P02768-1			103.802	195	127.27	0		14	3.24693	1
CON__P02769			15.3216	1166	323.31	0		42	2.44483	1
CON__P02777			24.284	891	312.42	0		2	2.93366	1
CON__P04259			62.873	403	149.61	0		3	4.20138	0.666667
E9Q0F0			20.6011	1005	323.31	0		1	1.69176	1
CON__A2AB72	Keratin, type I cytoskeletal 18	Krt18	10.8252	1362	20.697	0		0	2.17453	0.666667
CON__P06868					7.0322	0.00094		3	0.938789	0.333333
CON__P07477					2.9874	0.00828		1	1.16965
CON__P08727					-2	1	+	1	1.63254
CON__P08730-1	Keratin, type I cytoskeletal 13	Krt13			-2	1	+	2	1.12746
CON__Q7Z3Y9			52.5159	475	323.31	0		0	3.39463	1
CON__P12035					-2	1	+	1	1.2161
CON__P12763			28.4462	805	323.31	0		6	4.29526	1
CON__Q2M2I5			14.5462	1204	323.31	0		2	1.33361	1
CON__P13646-1			123.986	148	244.73	0		14	4.26277	1
CON__REFSEQ:XP_932229			65.115	386	323.31	0		0	3.30107	1
CON__P15497			13.3119	1254	323.31	0		12	3.11551	1
CON__P15636			12.8516	1269	323.31	0		19	1.86886	1
CON__P17690					10.57	0.000522		3	0.84356	0.333333
CON__P19001	Keratin, type I cytoskeletal 19	Krt19	70.0264	343	27.235	0		8	4.00591	1
CON__P19013			117.858	161	117.21	0		15	4.62819	1
CON__P20930					30.562	0		3	1.96051	0.333333
CON__P28800					6.152	0.000912		1	1.6878
CON__P34955			52.1801	479	117.21	0		9	6.85322	1
CON__P35527			15.4849	1157	323.31	0		32	1.50418	1
CON__P35908			19.0665	1047	323.31	0		41	2.42935	1
CON__P41361					-2	1	+	1	0.756304
CON__P50448					5.3273	0.000873		3	1.26681
CON__P78386	Keratin, type II cuticular Hb5	Krt85			5.8427	0.000896		2	0.693753	0.333333
CON__P81644					323.31	0		2	0.703961	0.333333
CON__Q04695			108.214	181	323.31	0		15	5.60185	1
CON__Q05B55			66.0892	378	296.12	0		8	3.61471	1
CON__Q29443			32.9475	720	323.31	0		13	3.17366	1
CON__Q0VBK2	Keratin, type II cytoskeletal 80	Krt80			-2	1	+	1	1.49114
CON__Q14525					6.0266	0.000905		3	1.66558
CON__Q14532					4.0772	0.00285		2	1.07277	0.333333
CON__Q148H6					-2	1	+	1	0.849836	0.333333
CON__Q9D646	Keratin, type I cuticular Ha4	Krt34	72.8714	329	125.29	0		5	5.01586	1
CON__Q1A7A4					2.7761	0.00883		2	1.31832	0.333333
CON__Q1RMN8			133.893	126	194.79	0		5	6.30584	1
CON__Q2KIU3					4.9997	0.000858		1	1.34493
CON__Q2UVX4			21.2396	985	66.938	0		8	4.97652	1
CON__Q3KUS7					22.293	0		1	1.09705
CON__ENSEMBL:ENSBTAP00000018229					96.333	0		2	1.14577	0.333333
CON__P02070			89.624	251	222.79	0		2	5.1699	1
CON__REFSEQ:XP_092267			126.212	143	246.05	0		0	4.22937	1
CON__Q3SZ57					25.12	0		5	1.36299	0.333333
CON__Q3SZR3			79.087	297	16.071	0		4	3.96935	1
CON__Q3T052					3.815	0.00399		1	0.358595
CON__Q3ZBS7			14.4364	1210	12.414	0.000544		5	1.43332	0.666667
CON__Q58D62			19.865	1029	3.4326	0.00505		2	2.63679	0.666667
E9QPZ3					47.338	0		1	1.21442	0.333333
CON__Q5XQN5					6.1264	0.00091		2	0.865849	0.333333
E9Q1Y9	Keratin, type II cuticular Hb1;Keratin, type II cuticular Hb6;Keratin, type II cuticular Hb3	5430421N21Rik;Krt81;Krt86;Krt83			20.973	0		1	1.09673
CON__Q6IFZ6	Keratin, type II cytoskeletal 1b	Krt77			2.7618	0.0088		1	1.28467	0.333333
CON__Q9NSB2					14.31	0		4	0.8273	0.333333
CON__Q6KB66-1			38.4364	629	10.139	0.000517		5	3.56056	0.666667
CON__O43790			22.496	943	79.844	0		6	6.17857	0.666667
CON__Q7RTS7					-2	1	+	1	1.80838	0.333333
CON__Q8N1N4-2			28.1027	815	40.674	0		11	3.35423	1
CON__Q7Z794			55.5619	449	98.43	0		16	4.5675	1
CON__Q86YZ3					136.13	0		4	1.46893	0.333333
CON__Q8BGZ7	Keratin, type II cytoskeletal 75	Krt75			4.4192	0.00291		1	1.04974
CON__Q922U2	Keratin, type II cytoskeletal 5	Krt5			9.5322	0.00051		2	1.31887
CON__Q92764					2.9549	0.00825		2	1.34375	0.333333
D3Z6N5	Keratin, type II cytoskeletal 7	Krt7	14.4597	1207	22.93	0		4	2.54934	1
CON__Q9R0H5	Keratin, type II cytoskeletal 71	Krt71	21.6793	970	15.825	0		4	3.20979	0.666667
CON__A2I7N0			20.0203	1025	238.09	0		1	5.37644	1
CON__REFSEQ:XP_986630	Keratin, type I cuticular Ha3-II	Krt33b			-2	1	+	1	0.870237	0.333333
CON__Streptavidin			14.6805	1197	323.31	0		10	1.21583	1
D3Z3F3	GTPase IMAP family member 4	Gimap4	91.7976	242	35.499	0		1	3.17888	1
D3YTQ9		Rps15			-2	1	+	1	1.19897	0.333333
F8WH20	Oxysterol-binding protein;Oxysterol-binding protein-related protein 3	Osbpl3			4.0064	0.00325		1	1.20889	0.333333
D3YTX1	Nephronectin	Npnt			3.6477	0.00433		2	1.09418
O08677-2	Kininogen-1;Kininogen-1 heavy chain;Bradykinin;Kininogen-1 light chain	Kng1	18.9865	1052	323.31	0		16	1.57563	1
Q8K2T1-3	NmrA-like family domain-containing protein 1	Nmral1	5.07958	1636	17.973	0		1	1.40679	0.666667
D3YU15	N(G),N(G)-dimethylarginine dimethylaminohydrolase 1	Ddah1			-2	1	+	1	1.2041
D3YVR3	Microsomal glutathione S-transferase 1	Mgst1			62.268	0		2	0.698253	0.333333
D3YZE3	Procollagen C-endopeptidase enhancer 1	Pcolce			4.8336	0.00085		1	0.893986	0.333333
S4R223	40S ribosomal protein S19	Rps19	124.542	146	62.682	0		3	4.54088	1
D3YUS2	Uncharacterized protein KIAA0513	6430548M08Rik;Kiaa0513			3.9588	0.00364		1	1.33129	0.333333
F7C033	Nuclear receptor-binding protein	Nrbp1	27.5918	823	20.55	0		1	1.29593	1
D3YXU2	Plasminogen receptor (KT)	Plgrkt			-2	1	+	1	1.8812	0.333333
D3YV77	Mevalonate kinase	Mvk			5.744	0.000891		1	1.75871	0.333333
H3BIV5	A-kinase anchor protein 5	Akap5			23.22	0		1	1.13133	0.333333
D3YVH4	Splicing factor 1	Sf1			3.2598	0.00615		1	1.0495	0.333333
D3Z0S0	COP9 signalosome complex subunit 7a	Cops7a	3.05888	1758	35.257	0		1	1.57288	0.666667
D3YVL0	Putative helicase MOV-10	Mov10			3.1253	0.00684		2	0.772332	0.333333
D3YVS7	Cysteine-rich and transmembrane domain-containing protein 1	Cystm1			3.1319	0.00685		1	0.758122
D3YVV1	Cell cycle control protein 50A	Tmem30a			6.1039	0.000909		1	1.09854
Q9D7J7	Calpain small subunit 1	Capns1	9.76006	1409	323.31	0		2	1.8362	1
D3Z7K0	Ubiquitin thioesterase OTUB1	Otub1	60.3235	417	30.055	0		4	3.13045	1
D3Z205	Tumor necrosis factor alpha-induced protein 8	Tnfaip8			21.164	0		1	1.6837
D6RGM3	Echinoderm microtubule-associated protein-like 2	Eml2	3.16916	1751	38.963	0		4	2.80306	0.666667
D3YWS3	Profilin;Profilin-2	Pfn2			4.2093	0.00287		1	1.67805	0.333333
D3Z4R0	Proline-rich AKT1 substrate 1	Akt1s1			53.372	0		1	1.20925
D3Z7P2	Transmembrane protein 109	Tmem109			5.0404	0.00086		1	1.15931
D3YXE5	Sulfotransferase;Bifunctional heparan sulfate N-deacetylase/N-sulfotransferase 3;Heparan sulfate N-deacetylase 3;Heparan sulfate N-sulfotransferase 3	Ndst3			-2	1	+	1	1.55037
D3YXF5		C7	33.818	702	323.31	0		14	3.17032	1
D3Z2Q7		Hmcn1			5.1905	0.000868		3	1.76233	0.333333
Q3UV74-3	Integrin beta;Integrin beta-2-like protein	Itgb2l	31.7506	736	57.22	0		1	2.08343	1
D3YZN2	Guanine nucleotide exchange factor for Rab-3A	Rab3il1			5.1669	0.000867		1	0.75262
F7BTZ2	Protein PML	Pml			7.231	0.000474		2	1.8588	0.333333
D3Z100		Fam98c			4.1537	0.00286		1	0.696144
D3Z5Y7	Kinesin light chain 2	Klc2			17.213	0		2	1.32496	0.333333
D3YY13	Sphingosine-1-phosphate lyase 1	Sgpl1			3.9696	0.00324		2	0.912507	0.333333
D3YY36	Inhibitor of carbonic anhydrase	1300017J02Rik;Ica	26.767	842	123.47	0		14	1.76833	1
D3YYB2	THUMP domain-containing protein 3	Thumpd3			5.6097	0.000885		2	1.43408	0.333333
D3YYD0	Olfactomedin-4	Olfm4			3.1406	0.00648		2	0.620559	0.333333
D3YW98	Vacuolar protein sorting-associated protein 29	Vps29			7.4026	0.000478		1	1.10598
Q64G17	Acidic leucine-rich nuclear phosphoprotein 32 family member A	Anp32a			5.321	0.000872		1	0.879248	0.333333
P53996	Cellular nucleic acid-binding protein	Cnbp	10.9656	1351	25.366	0		1	0.687981	0.666667
D3Z3Z8	DNA-directed RNA polymerase subunit;DNA-directed RNA polymerase II subunit RPB9	Polr2i			64.798	0		1	0.437011
P97461	40S ribosomal protein S5;40S ribosomal protein S5, N-terminally processed	Rps5	45.5026	534	323.31	0		5	2.5377	1
E9PV85	Alpha-amylase;Alpha-amylase 1	Amy1	6.4769	1581	74.726	0		1	2.15522	0.666667
D3YYU7	Dynein light chain 1, axonemal	Dnal1			-2	1	+	1	0.940481
D3YYZ1		Ldlrad1			5.2077	0.000869		2	1.65198	0.333333
D3YZ09	H/ACA ribonucleoprotein complex subunit 1	Gar1	9.61056	1413	7.3622	0.000476		3	0.934021	0.666667
D3YZ18	High mobility group protein B1	Hmgb1			3.1796	0.00611		1	0.939271	0.333333
D3YZ19	DNA-directed RNA polymerase II subunit RPB11	Polr2j	15.278	1171	15.132	0		2	1.6502	1
D3YZ62	Unconventional myosin-Va	Myo5a			2.7083	0.00984		2	1.07754	0.333333
E9Q824	Phosphatidylinositol 3-kinase;Phosphatidylinositol 3-kinase catalytic subunit type 3	Pik3c3			8.4295	0.000492		2	1.44177	0.333333
D3YZP9	Coiled-coil domain-containing protein 6	Ccdc6			36.445	0		1	0.568875	0.333333
E9Q4H6	Leucine-rich repeat-containing protein 16A	Lrrc16a	9.41275	1424	161.06	0		1	1.30721	1
D3Z039	TNFAIP3-interacting protein 2	Tnip2			2.7687	0.00881		1	1.43788	0.333333
D3Z041	Long-chain-fatty-acid--CoA ligase 1	Acsl1	72.8817	328	136.82	0		16	3.66956	1
D3Z061	Ubiquitin-like modifier-activating enzyme 6	Uba6	21.8847	959	32.524	0		8	2.04462	1
Q6PAK3	Protein arginine N-methyltransferase 1	Prmt1	6.98288	1545	82.966	0		1	0.992702	0.666667
F6RQF0	Aldehyde dehydrogenase family 16 member A1	Aldh16a1	63.3889	399	323.31	0		1	3.6318	1
F6QK86	COP9 signalosome complex subunit 6	Cops6	14.2992	1216	10.583	0.000523		3	2.27418	1
Q8VCB3	Glycogen [starch] synthase, muscle	Gys1	55.3845	451	137.79	0		1	3.24622	1
G3UXF5	Glucosamine-6-phosphate isomerase 1;Glucosamine-6-phosphate isomerase;Glucosamine-6-phosphate isomerase 2	Gnpda1;Gnpda2			2.7552	0.00916		1	1.7582	0.333333
A2CES4	U1 small nuclear ribonucleoprotein A	Snrpa			4.9733	0.000856		1	0.923975	0.333333
D3Z0V2	Rho guanine nucleotide exchange factor 7	Arhgef7	12.5853	1281	123.9	0		10	3.50071	1
D3Z159	Myeloma-overexpressed gene 2 protein homolog	Myeov2	41.0671	590	44.303	0		1	2.74942	1
D3Z5Y3	Motile sperm domain-containing protein 3	Mospd3			-2	1	+	1	1.36833	0.333333
D3Z1M3	Malectin	Mlec			7.0714	0.000942		1	1.09403
D3Z1S6	Acidic mammalian chitinase	Chia1;Chia			16.122	0		2	1.36402
D3Z1Y6	Replication factor C subunit 5	Rfc5			6.45	0.000923		1	0.990753	0.333333
D3Z1Y8		Gm6483			-2	1	+	1	0.826423
D3Z2H7	Catenin delta-1	Ctnnd1			3.9881	0.00324		2	2.10589	0.333333
D3YVR0		Tpm3-rs7			-2	1	+	0	1.6404
D3Z2M0	Cytoplasmic tRNA 2-thiolation protein 2	Ctu2			2.9755	0.00827		1	0.911303	0.333333
D3Z315	Coatomer subunit epsilon	Cope	3.57172	1723	278.77	0		10	0.477259	1
D6RDT2	Cell growth-regulating nucleolar protein	Lyar			15.03	0		1	0.896172	0.333333
D3Z392	RING-box protein 2	Rnf7			45.293	0		1	0.673703
D3Z3B2	V-type proton ATPase 16 kDa proteolipid subunit	Atp6v0c			7.7759	0.000484		1	0.648289	0.333333
D3Z1M5	Spartin	Spg20	23.7404	905	79.099	0		1	1.88186	0.666667
D3Z2P8	Sulfotransferase;Sulfotransferase 1A1	Sult1a1	23.0584	922	116.25	0		6	2.68185	0.666667
D3Z3Y8	15 kDa selenoprotein	2015-09-01			49.934	0		1	1.53794
P45377		Akr1b10			4.4965	0.00292		1	0.78587
D3Z4B2	Gamma-soluble NSF attachment protein	Napg	6.16527	1591	69.548	0		4	2.04522	0.666667
D3Z7S0	Golgi to ER traffic protein 4 homolog	Get4	27.5503	825	4.2452	0.00288		2	2.03983	0.666667
J3QJZ9	Insulin-like growth factor II;Insulin-like growth factor II;Preptin	Igf2			5.0051	0.000858		1	1.36274	0.333333
D3Z579	ADP-ribosyl cyclase/cyclic ADP-ribose hydrolase 2	Bst1			15.262	0		1	0.804243	0.333333
D3Z590	Radial spoke head protein 4 homolog A	Rsph4a	45.0436	540	129.89	0		5	2.64745	1
D3Z5B2	FERM domain-containing protein 8	Frmd8			30.697	0		1	1.08942	0.333333
G3X9X5	Zinc finger CCCH-type antiviral protein 1	Zc3hav1			2.9476	0.00825		1	1.02218	0.333333
F8WIP7	Zinc finger protein ubi-d4	Dpf2	5.02964	1641	8.4401	0.000493		2	1.94537	0.666667
D3YYR5	P2X purinoceptor;P2X purinoceptor 4	P2rx4	22.7122	929	6.3657	0.000918		3	1.82896	0.666667
D3Z600	Peroxisomal targeting signal 1 receptor	Pex5			12.747	0.000546		3	1.26691	0.333333
E9QNL8	Integrin alpha-L	Itgal	7.95093	1503	93.432	0		17	1.20647	1
D3Z669	Villin-like protein	Vill			2.9637	0.00826		1	1.50045	0.333333
D3Z6I4	Quinone oxidoreductase-like protein 1	Cryzl1			36.579	0		1	1.12438	0.333333
F6TYF8	Ras-specific guanine nucleotide-releasing factor 2	Rasgrf2			6.9321	0.000935		1	0.831587	0.333333
Q6P1B9	Bridging integrator 2	Bin2	32.0935	730	118.16	0		1	2.64978	1
D3Z710	Kinesin light chain 3	Klc3	16.0875	1134	74.02	0		7	2.25045	1
D3Z780	Translation initiation factor eIF-2B subunit delta	Eif2b4			3.8961	0.00361		2	1.14683
D6RG59	Proteasome assembly chaperone 1	Psmg1			11.14	0.000528		1	1.3542	0.333333
D3Z7B7	Platelet receptor Gi24	4632428N05Rik			4.7621	0.00127		1	1.18191	0.333333
E9QAQ5	Glycogen synthase kinase-3 beta;Glycogen synthase kinase-3 alpha	Gsk3b;Gsk3a			-2	1	+	1	1.14156	0.333333
D3Z762	Cytochrome P450 2S1	Cyp2s1	9.19695	1441	26.467	0		1	1.99973	0.666667
E9Q0U3	BRCA1-A complex subunit BRE	Bre	17.9721	1073	49.247	0		1	1.9091	1
D3Z7P4	Glutaminase kidney isoform, mitochondrial	Gls			4.1233	0.00286		1	0.921655	0.333333
D3Z7R1	Pyridoxal kinase	Pdxk	14.2668	1218	17.896	0		3	0.820249	1
G3X922		Dnajc13	3.81808	1707	48.62	0		10	0.703805	1
D6RFT2	F-box only protein 22	Fbxo22			7.2837	0.000474		1	0.958176	0.333333
D3YVY8	DNA polymerase;DNA polymerase delta catalytic subunit	Pold1			7.8823	0.000485		1	1.08055	0.333333
D6RFD9	ATP-binding cassette sub-family B member 9	Abcb9			2.9636	0.00826		1	1.30649
O09117	Synaptophysin-like protein 1	Sypl;Sypl1	47.8364	507	36.538	0		1	4.38508	1
D6RGA3	Lysophospholipid acyltransferase 5	Lpcat3			-2	1	+	1	0.764108	0.333333
D6RGA5	Pre-mRNA-splicing factor SPF27	Bcas2			5.7243	0.00089		1	1.78346	0.333333
D6RGL6	Prostaglandin reductase 2	Ptgr2			2.9931	0.00828		1	1.20685	0.333333
G3UY98	N6-adenosine-methyltransferase subunit METTL3	Mettl3			265.65	0		1	1.00537
D6RIJ4	Nuclear autoantigen Sp-100	Sp100			5.0771	0.000864		3	1.40376	0.333333
E0CYJ0	MOB-like protein phocein	Mob4			6.0663	0.000907		2	0.844081	0.333333
E0CXD9	Surfeit locus protein 4	Surf4	23.8573	899	85.538	0		1	2.00557	1
E0CXK0	Inosine-5-monophosphate dehydrogenase;Inosine-5-monophosphate dehydrogenase 1	Impdh1			4.8288	0.00085		1	0.653106
E0CXN0	Hepatocyte growth factor-like protein;Hepatocyte growth factor-like protein alpha chain;Hepatocyte growth factor-like protein beta chain	Mst1			3.0128	0.00829		2	1.43311	0.333333
E0CXN5	Glycerol-3-phosphate dehydrogenase [NAD(+)];Glycerol-3-phosphate dehydrogenase [NAD(+)], cytoplasmic	Gpd1	66.1201	377	15.934	0		8	2.57008	1
F6SMW7	Heat shock 70 kDa protein 4L	Hspa4l	3.11518	1757	139.82	0		2	1.86611	1
F8WH48	WD repeat-containing protein 26	Wdr26	15.4757	1158	53.142	0		1	0.605907	1
G3XA21		Mroh1			24.014	0		2	1.11549	0.333333
E0CZ27	Histone H3;Histone H3.3;Histone H3.3C	H3f3a;H3f3c			323.31	0		1	1.34115	0.333333
Q8K1M6-5	Dynamin-1-like protein	Dnm1l	17.2188	1093	323.31	0		1	1.54387	1
D3YVJ9	Rho guanine nucleotide exchange factor 1	Arhgef1	77.221	308	323.31	0		1	2.95561	1
E9PUI4	Protein-methionine sulfoxide oxidase MICAL1	Mical1			5.8506	0.000897		1	1.61061	0.333333
E9PUL3		Clca3b	3.29687	1743	20.66	0		3	1.27782	0.666667
E9Q8B6		Gm4788	31.3919	741	20.518	0		5	2.47428	1
F6SY41	tRNA (uracil-5-)-methyltransferase homolog A	Trmt2a			9.0262	0.000501		1	0.676969	0.333333
Q9EPK7-2	Exportin-7	Xpo7	38.2252	634	15.426	0		4	3.11368	1
E9PWX6	Splicing factor U2AF 26 kDa subunit;Splicing factor U2AF 35 kDa subunit	U2af1l4;U2af1			5.7294	0.00089		1	0.56413	0.333333
E9Q6Z0	Cullin-5	Cul5			10.631	0.000523		4	1.6061	0.333333
E9PV24-2	Fibrinogen alpha chain;Fibrinopeptide A;Fibrinogen alpha chain	Fga	16.0158	1135	323.31	0		31	1.22457	1
Q6NS79	Protein diaphanous homolog 1	Diap1;Diaph1	131.004	131	323.31	0		22	5.48851	1
E9PV60		Wdfy4	17.4394	1089	34.414	0		5	1.9751	1
Q80XR8		Git2	29.5658	779	82.782	0		10	1.464	1
Q8BIX2		Gcn1l1	173.385	70	323.31	0		24	7.25764	1
D3YWY7	Eukaryotic translation initiation factor 4 gamma 1	Eif4g1	130.682	132	304.66	0		1	3.11487	1
E9PVD2		Itih4			35.397	0		1	0.902394
Q64331		Myo6	8.07575	1495	12.184	0.000542		1	1.57463	0.666667
E9PVX6		Mki67			3.2138	0.00613		2	1.31155
E9PW66	Nucleosome assembly protein 1-like 1	Nap1l1	29.1862	784	76.1	0		6	4.5226	1
E9PWB6		Muc5ac	35.9419	665	241.25	0		13	3.19975	1
D3Z567	Dihydropyrimidinase-related protein 3	Dpysl3	21.3417	983	35.324	0		1	3.16627	1
E9PY51		Trappc8	2.95703	1763	9.2461	0.000505		2	1.03711	0.666667
E9PWG6		Ncapg			7.6321	0.000482		4	1.01838	0.333333
E9PWG9	Mitogen-activated protein kinase kinase kinase 5	Map3k5	7.46508	1525	32.727	0		5	1.4317	1
E9PWK1	Epoxide hydrolase 1	Ephx1	98.6124	218	73.842	0		13	4.43951	1
Q99PI5-2	Phosphatidate phosphatase LPIN2	Lpin2			22.557	0		1	0.738718	0.333333
A0A087WQN9		Col6a3	47.2966	514	323.31	0		1	3.16802	1
E9PWT4	H-2 class I histocompatibility antigen, Q7 alpha chain;H-2 class I histocompatibility antigen, Q9 alpha chain	H2-Q7;H2-Q9	10.0069	1402	7.8452	0.000485		3	2.01553	0.666667
E9PWV3	Ribosomal protein S6 kinase;Ribosomal protein S6 kinase alpha-1	Rps6ka1	13.007	1265	43.403	0		4	1.59951	1
E9PWW2	Torsin-1A-interacting protein 1	Tor1aip1			4.7052	0.00169		2	1.43349	0.333333
D6RIJ2	Phenylalanine--tRNA ligase alpha subunit	Farsa	80.8311	287	144.84	0		3	3.31754	1
E9QKV6	Unconventional myosin-IXb	Myo9b	45.4497	536	67.382	0		11	2.55832	1
F6U5N5	Serine/threonine-protein phosphatase 4 regulatory subunit 1	Ppp4r1	8.1198	1494	97.203	0		1	2.08608	1
E9PX59	Sterile alpha motif domain-containing protein 9-like	Samd9l	26.1094	852	163.22	0		10	2.32972	1
Q6GQX8		Gm15800			9.0449	0.000501		1	1.07967	0.333333
D3Z6F0		Gm14446	60.7144	413	58.338	0		10	3.62423	1
F6Z4G7	Vacuolar protein sorting-associated protein 53 homolog	Vps53	3.49835	1728	4.808	0.000848		1	0.988096	0.666667
J3QMF2	Disintegrin and metalloproteinase domain-containing protein 17	Adam17			3.4451	0.00506		1	1.25838
E9PXX7	Thioredoxin domain-containing protein 5	Txndc5	13.5866	1245	14.557	0		3	1.68225	0.666667
G3UWR8	Ubiquitin carboxyl-terminal hydrolase;Ubiquitin carboxyl-terminal hydrolase 7	Usp7	26.1211	851	27.518	0		3	1.86775	1
E9Q682		Ift140			2.7943	0.00884		1	1.91012	0.333333
F7CVJ5		Ahnak2			18.335	0		3	1.68238	0.333333
A6PW97	Gamma-parvin	Parvg	17.9565	1074	30.015	0		1	1.97905	1
E9PYI8	Ubiquitin carboxyl-terminal hydrolase;Ubiquitin carboxyl-terminal hydrolase 14	Usp14	30.4564	753	105.35	0		5	2.1502	1
E9PYK3		Parp4			4.2414	0.00288		3	1.75674	0.333333
A2BH06	60S ribosomal protein L11	Gm10036;Rpl11;Gm5093	3.62906	1718	173.74	0		4	0.853056	1
E9PYN1	Cell adhesion molecule 1	Cadm1			3.2431	0.00614		1	0.828524
F6U6E8		Nbeal1	11.783	1318	96.699	0		2	2.17338	1
E9PYQ4		Prol1			17.673	0		3	1.25201	0.333333
E9PYT0	Rho GTPase-activating protein 5	Arhgap5			3.2791	0.00616		1	2.35103	0.333333
Q91YH5-2	Atlastin-3	Atl3	12.7644	1274	87.489	0		3	2.55356	1
E9PZ00	Prosaposin	Psap	297.599	23	323.31	0		17	7.1447	1
E0CZB0	Alpha-mannosidase;Alpha-mannosidase 2C1	Man2c1	14.8549	1188	148.36	0		1	1.29278	1
E9PZC4	Flavin reductase (NADPH)	Blvrb			3.9108	0.00362		1	1.06937	0.333333
G3UZ53	Ceruloplasmin	Cp	83.022	274	323.31	0		1	3.39873	1
Q5NC79	Nucleoside diphosphate kinase;Nucleoside diphosphate kinase B	Gm20390;Nme2;Nme1	14.9171	1184	34.84	0		2	3.68615	1
E9Q0X5	Acidic leucine-rich nuclear phosphoprotein 32 family member E	Anp32e	12.4521	1286	8.3617	0.000491		1	0.961746	0.666667
E9PZP3	Receptor-interacting serine/threonine-protein kinase 3	Ripk3			19.503	0		1	2.09359	0.333333
D3Z3B3		Ddx60	5.60289	1614	20.276	0		2	1.71682	0.666667
E9Q027	CCR4-NOT transcription complex subunit 2	Cnot2	1.57473	1812	5.0767	0.000864		2	1.5459	0.666667
E9Q035		Gm20425			-2	1	+	1	1.52028	0.333333
E9Q0C5	Hyaluronan-binding protein 2;Hyaluronan-binding protein 2 50 kDa heavy chain;Hyaluronan-binding protein 2 50 kDa heavy chain alternate form;Hyaluronan-binding protein 2 27 kDa light chain;Hyaluronan-binding protein 2 27 kDa light chain alternate form	Habp2	34.8733	683	323.31	0		5	2.05534	1
F8VQE2	Kinesin-like protein;Kinesin-like protein KIF21B	Kif21b			3.0244	0.0083		2	1.20569
E9Q163	X-ray repair cross-complementing protein 6	Xrcc6			43.97	0		1	0.801561	0.333333
F8WGN6	Kinesin-like protein;Kinesin-like protein KIF21A	Kif21a	18.731	1057	58.487	0		7	1.40321	1
F6TVP2		Samhd1	4.28336	1689	144.32	0		1	1.3756	0.666667
D3Z027	Heat shock protein 105 kDa	Hsph1	9.16335	1445	117.21	0		1	3.53378	0.666667
F6T2J3		Nhsl2			-2	1	+	1	1.65202	0.333333
E9Q6F0	Protein FAM3C	Fam3c			2.8588	0.00815		1	1.58884
F6ZTG3	Glyoxalase domain-containing protein 4	Glod4	4.66791	1667	11.63	0.000534		2	1.19002	0.666667
E9Q1F5		Myo5c			8.4898	0.000494		2	1.25833	0.333333
S4R2P6	Septin-7	2007-09-01	2.5729	1791	157.8	0		1	0.545906	1
E9Q1S3	Protein transport protein Sec23A	Sec23a			4.2278	0.00288		2	0.950422
E9QAJ4	Calcium/calmodulin-dependent protein kinase type II subunit delta	Camk2d	30.1853	762	87.587	0		1	3.49856	1
E9Q1Z0		4732456N10Rik			2.7925	0.00884		2	1.56098
P34152-6	Protein-tyrosine kinase 2-beta	Ptk2b	56.5188	443	29.959	0		1	3.00065	1
E9Q2B0	General transcription factor 3C polypeptide 4	Gtf3c4			3.2265	0.00613		1	1.13145	0.333333
E9QKJ7	Serine/threonine-protein kinase ULK4	Ulk4			8.4797	0.000494		1	0.960121	0.333333
A0A0A6YXY3	Structural maintenance of chromosomes protein;Structural maintenance of chromosomes protein 4	Smc4	33.9013	699	91.649	0		1	2.51919	1
A3KG40	NF-kappa-B essential modulator	Ikbkg	33.9559	698	19.611	0		1	2.46944	1
E9Q328		5430401F13Rik;Gm6619			28.995	0		1	0.821834
E9QL12	Myoferlin	Myof	30.2761	758	101.26	0		1	4.19211	1
E9PVD4		Akap13	10.6589	1370	175.22	0		1	1.42035	1
D3Z2M9	Dynactin subunit 1	Dctn1	2.94517	1765	323.31	0		2	0.866941	1
Q5MPX5	CD166 antigen	Alcam	37.8095	642	89.001	0		2	2.20602	1
G3UYQ0	Septin-2	2002-09-01	5.64878	1611	70.372	0		1	0.866865	1
F6YT95	Hermansky-Pudlak syndrome 5 protein homolog	Hps5			5.9541	0.000901		1	0.355149	0.333333
F6TBK9	Supervillin	Svil			2.7135	0.00985		1	1.65861	0.333333
F7A3M3	Apolipoprotein B-100;Apolipoprotein B-48	Apob	119.293	157	323.31	0		4	3.59109	1
A2AIM5	Tropomyosin alpha-1 chain;Tropomyosin beta chain	Tpm1;Tpm2			3.9479	0.00363		0	0.906309	0.333333
A2AKI2	Kinesin-like protein	Kif13b	27.5632	824	38.226	0		1	2.23653	1
Q6W4W7	Protein diaphanous homolog 2	Diap2;Diaph2	35.7078	668	231.66	0		8	2.66985	1
E9Q4V9	Nuclear pore complex protein Nup107	Nup107			4.5292	0.00251		3	1.47167	0.333333
E9Q4X5	Epidermal growth factor receptor kinase substrate 8-like protein 1	Eps8l1			55.559	0		1	1.70115
E9Q509	Pyruvate kinase;Pyruvate kinase PKLR	Pklr			61.677	0		3	1.16037	0.333333
F7A6H4	E3 ubiquitin-protein ligase RNF213	Rnf213	272.639	27	323.31	0		111	7.35489	1
E9PZW0	Desmoplakin	Dsp	46.2603	529	323.31	0		28	3.91445	1
E9PVB9	Unconventional myosin-Ib	Myo1b	93.6051	238	323.31	0		1	4.67221	1
E9Q5B2	UPF0585 protein C16orf13 homolog	0610011F06Rik			126.31	0		1	1.19048
E9Q5B5	Hexokinase;Hexokinase-2	Hk2	65.5164	384	5.6912	0.000889		4	2.86871	1
E9Q5D6	Ran-binding protein 9	Ranbp9	9.24153	1437	164.64	0		11	1.0411	1
G3UZ07		Actb;Actg1			-2	1	+	0	1.09606
F6UVU0	Unconventional myosin-X	Myo10			-2	1	+	1	0.640965
E9Q5I3		Muc5b	318.532	19	323.31	0		72	8.91763	1
Q8K0Z5	Tropomyosin alpha-3 chain	Tpm3			3.6709	0.00435		1	0.866078	0.333333
Q5SSH7-3	Zinc finger ZZ-type and EF-hand domain-containing protein 1	Zzef1	7.99751	1501	149.43	0		1	2.29895	1
D6RJ73	Integrin alpha-M	Itgam	232.342	38	323.31	0		1	6.07646	1
E9Q605	Inhibitor of nuclear factor kappa-B kinase subunit alpha	Chuk	12.9794	1266	62.095	0		1	1.0908	0.666667
E9Q616		Ahnak	21.7461	966	323.31	0		53	2.94154	1
E9Q634	Unconventional myosin-Ie	Myo1e	5.01298	1644	11.382	0.000531		5	1.91847	1
E9Q638	Disintegrin and metalloproteinase domain-containing protein 9	Adam9			3.9639	0.00323		2	1.31218	0.333333
Q8CG14	Complement C1s-A subcomponent;Complement C1s-A subcomponent heavy chain;Complement C1s-A subcomponent light chain	C1s1;C1sa	26.4725	847	323.31	0		19	4.52809	1
E9Q6B6	C-Jun-amino-terminal kinase-interacting protein 3;C-Jun-amino-terminal kinase-interacting protein 4	Mapk8ip3;Spag9			5.5364	0.000882		1	1.18055	0.333333
E9QA93	Arachidonate 5-lipoxygenase	Alox5	15.3524	1164	21.857	0		2	1.2419	0.666667
E9Q6J5		Bod1l			7.5433	0.00048		2	0.790438	0.333333
E9Q6L4	TBC1 domain family member 1	Tbc1d1	28.011	816	24.386	0		6	1.23642	1
A8WHM8	Pumilio homolog 1	Pum1	30.2333	761	7.4309	0.000478		1	1.49252	0.666667
E9Q6R3	Vesicle-trafficking protein SEC22b	Sec22b			3.9351	0.00363		2	1.71834
E9Q4Q8	Prefoldin subunit 4	Pfdn4	4.55527	1675	3.8984	0.00361		1	2.24198	0.666667
O88447	Kinesin light chain 1	Klc1	13.1875	1257	323.31	0		14	2.51356	1
F6ZQA3		Numa1	13.7553	1241	28.988	0		1	1.7839	1
Q8JZM8	Mucin-4;Mucin-4 alpha chain;Mucin-4 beta chain	Muc4	80.1555	291	279.72	0		14	5.09208	1
E9Q855	Secretory carrier-associated membrane protein 3	Scamp3			6.9668	0.000937		3	1.14345	0.333333
B7ZD63	RNA-binding protein 39	Rbm39	14.1722	1222	31.6	0		1	2.00141	1
E9Q8F8		Abca14			-2	1	+	1	0.671303
A0A0A6YWP4	Complement factor H	Cfh	32.9876	719	323.31	0		21	2.23867	1
E9Q8I9	Protein furry homolog	Fry			5.3933	0.000876		2	0.958362	0.333333
Q8BRT1-6	CLIP-associating protein 2	Clasp2	15.7398	1145	11.551	0.000532		2	1.90177	0.666667
E9Q6Q4		Rap1gds1	26.2032	850	111.51	0		8	1.86838	1
Q9JLV6-2	Bifunctional polynucleotide phosphatase/kinase;Polynucleotide 3-phosphatase;Polynucleotide 5-hydroxyl-kinase	Pnkp	3.52437	1727	5.7779	0.000893		1	1.50372	0.666667
E9Q9G8	Intraflagellar transport protein 122 homolog	Ift122			3.7978	0.00398		3	1.13695	0.333333
F7CGQ9	Neurobeachin-like protein 2	Nbeal2	37.5444	647	224.37	0		1	2.44048	1
G3X9J6	Cytosolic purine 5-nucleotidase	Nt5c2	4.85435	1653	11.193	0.000529		3	1.12108	1
E9QAD4	Coiled-coil domain-containing protein 93	Ccdc93			3.514	0.00469		2	1.25322	0.333333
O88491	Histone-lysine N-methyltransferase;Histone-lysine N-methyltransferase, H3 lysine-36 and H4 lysine-20 specific	Nsd1			2.8105	0.00886		1	1.59241
E9QAJ9	Rho GTPase-activating protein 17	Arhgap17	21.1225	988	76.736	0		5	1.96106	1
F7C528	Chromodomain-helicase-DNA-binding protein 4;Chromodomain-helicase-DNA-binding protein 5	Chd4;Chd5	18.4225	1066	57.2	0		2	1.81827	1
B8JKK2	Ribosomal protein L15;60S ribosomal protein L15	Gm10020;Rpl15	11.0054	1348	91.234	0		2	1.43902	1
E9QB02	Methionine--tRNA ligase, cytoplasmic	Mars	4.73548	1663	323.31	0		21	1.77815	1
Q9WVL2	Signal transducer and activator of transcription;Signal transducer and activator of transcription 2	Stat2	61.9181	407	65.89	0		6	2.32391	1
E9QKK1	Kinesin-like protein;Centromere-associated protein E	Cenpe			3.6488	0.00434		2	1.80409
P15092-2	Interferon-activable protein 204	Ifi204	54.8692	454	120.97	0		5	2.84523	1
E9QL65	Conserved oligomeric Golgi complex subunit 3	Cog3	4.26387	1691	5.0555	0.000862		4	1.02458	0.666667
E9QLA5	Inverted formin-2	Inf2	3.88782	1703	23.677	0		2	0.798927	0.666667
E9QLK3	BRCA1-associated ATM activator 1	Brat1	4.45887	1682	8.9598	0.0005		2	0.585809	0.666667
D6RH60	Dynamin-3	Dnm3			3.6812	0.00435		0	1.23782	0.333333
E9QMF5	Neuron navigator 3	Nav3			-2	1	+	1	2.07882
H3BL97	DNA dC->dU-editing enzyme APOBEC-3	Apobec3			3.4064	0.00504		1	0.459494
E9QMR2	Dedicator of cytokinesis protein 9	Dock9			3.0978	0.00759		2	0.973719
Q640N3-2	Rho GTPase-activating protein 30	Arhgap30			2.8319	0.00851		1	0.872301	0.333333
E9QN52	Leucine-rich repeat flightless-interacting protein 2	Lrrfip2			3.7029	0.00436		2	0.733654
E9QNY3		Myl10	79.7839	293	91.262	0		2	3.08711	1
G5E8Y6	EH domain-binding protein 1-like protein 1	Ehbp1l1			31.547	0		2	1.06026	0.333333
E9QP56	Apolipoprotein C-III	Apoc3	14.5241	1205	323.31	0		3	3.51656	1
Q9D7B2	LIM and senescent cell antigen-like-containing domain protein 1	Lims1	31.1433	746	23.245	0		5	2.73964	1
E9QP76	Rhotekin-2	Rtkn2			2.9009	0.00819		2	0.316494	0.333333
G5E8R3	Pyruvate carboxylase;Pyruvate carboxylase, mitochondrial	Pcx;Pc	118.316	159	99.954	0		13	3.56836	1
O08638-2	Myosin-11	Myh11	128.156	137	150.14	0		19	6.87795	1
E9QPG8	Deleted in malignant brain tumors 1 protein	Dmbt1			37.796	0		7	1.85932	0.333333
E9QPI5	Sister chromatid cohesion protein PDS5 homolog A	Pds5a	19.5259	1033	87.78	0		7	2.7781	0.666667
E9QPU1	von Willebrand factor;von Willebrand antigen 2	Vwf	20.5584	1009	13.117	0.00055		7	1.58802	0.666667
F2Z469	Matrilin-4	Matn4	51.376	485	40.449	0		10	2.11871	1
F2Z405		Serpina3g			2.7428	0.00914		1	1.12705
F6UKP3	Nischarin	Nisch	8.21015	1489	11.145	0.000528		1	0.948555	0.666667
F6Q3G7		Upf2			-2	1	+	1	0.67688
D3Z124	DNA-(apurinic or apyrimidinic site) lyase;DNA-(apurinic or apyrimidinic site) lyase, mitochondrial	Apex1	5.05945	1639	119.13	0		2	1.64421	0.666667
F6QCP8	Angiotensin-converting enzyme;Angiotensin-converting enzyme, soluble form	Ace			4.2571	0.00288		1	1.03774	0.333333
F6QHF1	Antigen peptide transporter 1	Tap1			19.897	0		2	0.691419	0.333333
F6QKK2	ADP-ribosylation factor-like protein 8A	Arl8a	9.52997	1418	65.025	0		6	2.46698	0.666667
F6QYF8	Puromycin-sensitive aminopeptidase	Npepps	54.158	463	34.972	0		10	2.40587	1
Q9CPN7		1810009J06Rik;Gm2663			3.6185	0.00433		1	0.884309
F7CAT1	Peptidyl-prolyl cis-trans isomerase;Peptidyl-prolyl cis-trans isomerase FKBP4;Peptidyl-prolyl cis-trans isomerase FKBP4, N-terminally processed	Fkbp4			2.7365	0.00987		1	1.56798	0.333333
F6SLR4	Testican-2	Spock2			33.199	0		3	0.380392
F6T1Y2	Rho GTPase-activating protein 44	Arhgap44			2.6929	0.00982		1	0.369755	0.333333
F6UHS3	Vesicle transport through interaction with t-SNAREs homolog 1B	Vti1b			2.8032	0.00886		1	1.21959
F6UND7	Non-specific protein-tyrosine kinase;Tyrosine-protein kinase HCK	Hck	105.311	188	78.935	0		7	3.47045	1
F6V084	Thioredoxin-related transmembrane protein 1	Tmx1			4.1937	0.00287		2	1.44796	0.333333
F6V3Y9	Autophagy-related protein 2 homolog A	Atg2a			7.6266	0.000482		2	0.960839	0.333333
Q8BPI2	Transmembrane emp24 domain-containing protein 2	Tmed2			4.645	0.00168		2	0.898735	0.333333
F6VRP8		Lgals3bp			30.851	0		1	1.54935	0.333333
F6YY69	14-3-3 protein theta	Ywhaq	25.3923	870	323.31	0		7	2.35412	1
H3BKQ0	Rho guanine nucleotide exchange factor 6	Arhgef6	13.7584	1239	112.97	0		2	1.34807	1
F6WR04	Cathepsin S	Ctss	154.9	95	235.42	0		9	5.22185	1
S4R1N6	40S ribosomal protein S18	Gm10260;Rps18	22.2643	949	265.25	0		6	1.6854	1
F6VQH5	Heterogeneous nuclear ribonucleoprotein D0	Hnrnpd	97.2471	225	34.773	0		1	2.94695	1
F7AI47	Serine/arginine-rich splicing factor 1	Srsf1			3.7064	0.00436		2	1.28651	0.333333
Q80YV4-3	Pantothenate kinase 4	Pank4			10.801	0.000525		1	0.676661	0.333333
F7BWT7-2	Tetraspanin-15	Tspan15			4.3449	0.0029		1	1.36285	0.333333
F7CHD9	Serine/threonine-protein kinase 19	Stk19			2.9152	0.00822		1	0.537737
F8VPK0		Ttc37	10.1585	1396	19.069	0		5	2.19668	0.666667
F8VPK5	Rho-associated protein kinase;Rho-associated protein kinase 2	Rock2			3.0586	0.00756		2	1.87226	0.333333
F6Q1V8		Fryl	2.81795	1778	26.611	0		2	2.32683	1
F8VQ28	Paxillin	Pxn	27.7612	821	43.142	0		5	1.71866	1
F8VQ29		Iqgap3			-2	1	+	1	1.55847	0.333333
E9Q740	Signal recognition particle subunit SRP72	Srp72	24.6938	884	94.111	0		10	2.5704	1
F6SFQ3	Laminin subunit gamma-1	Lamc1	15.1762	1176	8.2139	0.000489		1	1.90361	0.666667
F8VQN6	Rho guanine nucleotide exchange factor 12	Arhgef12	26.9883	838	4.2455	0.00288		3	2.04809	0.666667
F8WGG5	Phosphatidylinositol transfer protein alpha isoform	Pitpna	39.0544	622	135.42	0		4	2.77914	1
F8WGM5	Syntaxin-binding protein 2	Stxbp2	60.8742	412	172.67	0		9	2.82559	1
H3BKT5	Adenosylhomocysteinase;Putative adenosylhomocysteinase 3;Putative adenosylhomocysteinase 2	Ahcyl2;Ahcyl1	18.6235	1061	6.1098	0.00091		3	1.46469	1
S4R293	Neutrophil cytosol factor 1	Ncf1			9.8971	0.000514		2	1.69339	0.333333
F8WHL2	Coatomer subunit alpha;Coatomer subunit alpha;Xenin;Proxenin	Copa	16.9608	1107	264.01	0		30	1.34314	1
F6RSH1	Golgi apparatus protein 1	Glg1	32.5555	724	12.594	0.000546		4	2.38921	1
D3Z2U2	Tumor protein D52	Tpd52	55.7407	446	52.657	0		3	3.89139	1
Q4VA53-2	Sister chromatid cohesion protein PDS5 homolog B	Pds5b			28.139	0		1	0.60365	0.333333
F8WIG4	Zinc finger protein ZPR1	Zpr1			4.4024	0.0029		1	1.32944	0.333333
F8WHV1	Mitotic spindle-associated MMXD complex subunit MIP18	Fam96b			52.662	0		1	1.22676
Q61508-2	Extracellular matrix protein 1	Ecm1	67.908	359	323.31	0		14	3.4638	1
F8WIC0	Adenylate kinase 7	Ak7			3.7768	0.00438		2	0.773281
Q69ZR2	E3 ubiquitin-protein ligase HECTD1	Hectd1	16.3233	1121	156.98	0		13	2.13915	1
F8WIT2	Annexin	Anxa6			88.219	0		2	0.845867
G3UZZ3	Dynamin-2	Dnm2	23.9063	896	323.31	0		16	1.38617	1
G3UWL7	Histone H2A;Histone H2A type 2-C;Histone H2A type 2-A;Histone H2A type 1-H;Histone H2A.J;Histone H2A type 1-K;Histone H2A type 1-F;Histone H2A type 3;Histone H2A type 1	Hist1h2al;Hist2h2ac;Hist2h2aa1;Hist1h2aa;Hist1h2ah;H2afj;Hist1h2ak;Hist1h2af;Hist3h2a;Hist1h2ab	28.3768	810	323.31	0		1	3.55294	0.666667
D3Z5Y1	StAR-related lipid transfer protein 13	Stard13	1.44563	1815	6.5429	0.000925		1	1.7639	0.666667
CON__Q0VCM5	Inter-alpha-trypsin inhibitor heavy chain H1	Itih1	41.0942	589	323.31	0		1	2.43843	1
F8WJ93	Echinoderm microtubule-associated protein-like 4	Eml4			6.1045	0.00091		2	1.03635	0.333333
E9PVP4	Ena/VASP-like protein	Evl	18.787	1056	5.5087	0.000881		2	1.68497	1
F8WJD4	Symplekin	Sympk			84.945	0		2	1.69064	0.333333
B4YB29	Hexokinase;Hexokinase-1	Hk1	10.9575	1352	6.0749	0.000908		1	1.90706	0.666667
G3UWL2		Ppp2r1a			44.581	0		1	1.23784
H3BLQ0	Serine/threonine-protein phosphatase 2A 65 kDa regulatory subunit A beta isoform	Ppp2r1b	13.1038	1258	19.824	0		3	1.35961	0.666667
G3UX59	Homeobox protein Hox-C4	Hoxc4			-2	1	+	1	1.04173
F7C521	Polypyrimidine tract-binding protein 3	Ptbp3			21.7	0		1	1.33107	0.333333
G3XA76	Heterogeneous nuclear ribonucleoprotein Q	Syncrip	34.2581	692	22.746	0		1	1.71156	1
G3UXL2	Ribose-phosphate pyrophosphokinase 1	Prps1l3;Prps1	5.96379	1603	238.13	0		12	1.81209	1
G3UZ79	Sepiapterin reductase	Spr	4.98846	1645	19.658	0		2	1.73338	0.666667
G3UXR1	Proteasome activator complex subunit 1	Psme1	99.4979	212	323.31	0		1	3.37763	1
G3UY33	Vacuolar protein sorting-associated protein 52 homolog	Vps52			3.6907	0.00436		3	0.903559	0.333333
G3UYF9	Prefoldin subunit 6	Pfdn6			17.158	0		2	2.00138	0.333333
Q8CFZ0	SUMO-conjugating enzyme UBC9	Ube2i			2.8654	0.00816		1	0.955597
G3UYU4	Flotillin-1	Flot1			2.7335	0.00986		1	1.24051	0.333333
J3QNN8	40S ribosomal protein S28	Rps28;Gm10263	47.3735	512	34.949	0		1	2.9893	1
G3UYW1	WD repeat and FYVE domain-containing protein 3	Wdfy3			-2	1	+	1	1.05733	0.333333
G3UZD6	Ubiquitin conjugation factor E4 B	Ube4b			13.309	0.000552		1	0.900023	0.333333
G3X8P9	Aldehyde oxidase 1	Aox1			2.9274	0.00823		1	0.970876
Q60870	Receptor expression-enhancing protein;Receptor expression-enhancing protein 5	Reep5			7.2065	0.000473		1	1.22669
A2A5J9	Carboxypeptidase;Lysosomal protective protein;Lysosomal protective protein 32 kDa chain;Lysosomal protective protein 20 kDa chain	Ctsa	79.5009	295	123.3	0		1	2.79131	1
D3Z451	Serine protease inhibitor A3N	Serpina3n	53.2399	467	323.31	0		1	3.10272	1
G3X8U3		2210016F16Rik			4.6159	0.0021		3	1.15274	0.333333
G3X8W2	Resistin-like alpha	Retnla			44.301	0		1	1.20629
Q8BGZ4-2	Cell division cycle protein 23 homolog	Cdc23	7.43493	1527	3.7367	0.00437		2	1.00906	0.666667
G3X8Y8	Toll-like receptor;Toll-like receptor 2	Tlr2	13.8098	1236	15.359	0		2	1.54445	1
Q9DBR3-3	Armadillo repeat-containing protein 8	Armc8	1.86576	1808	75.457	0		4	0.984181	1
G3X928	SEC23-interacting protein	Sec23ip	61.3439	410	53.026	0		8	3.18999	1
G3X956	FACT complex subunit SPT16	Supt16;Supt16h			6.7473	0.00093		2	0.839206	0.333333
G3X972		Sec24c	45.8435	532	70.216	0		6	3.27609	1
G3X977	Inter-alpha-trypsin inhibitor heavy chain H2	Itih2	35.9191	666	323.31	0		15	2.34694	1
A0A087WQC8	Aldehyde oxidase 3	Aox3	82.9012	275	323.31	0		3	2.59922	1
G3X9D6		Apon	103.858	194	323.31	0		3	4.08606	1
Q3TCR7		Dnm2			7.9227	0.000485		1	1.29966	0.333333
P42859-2	Huntingtin	Htt	11.6656	1324	71.29	0		11	2.43281	0.666667
Q8CDK8	Prominin-1	Prom1	47.7204	508	193.17	0		10	3.92363	1
D3YYK9	Brefeldin A-inhibited guanine nucleotide-exchange protein 1	Arfgef1	42.9902	562	58.028	0		11	2.37755	1
G3X9K4	Serine/threonine-protein phosphatase 6 regulatory subunit 2	Ppp6r2			3.4621	0.00506		1	1.05726
D3Z7R7	Minor histocompatibility protein HA-1	Hmha1	95.9515	229	278.03	0		10	3.71628	1
G3X9V0	Proteasome activator complex subunit 2	Psme2	80.8318	286	323.31	0		10	4.27564	1
D3Z135	Unconventional myosin-Vb	Myo5b	16.6899	1116	25.008	0		2	1.84867	1
H3BKB9	Protein zwilch homolog	Zwilch			8.3034	0.00049		1	1.52853	0.333333
F6QZ23	Intraflagellar transport protein 88 homolog	Ift88			8.1171	0.000488		1	0.666978	0.333333
F6UU81	Eukaryotic translation initiation factor 4 gamma 2	Eif4g2	39.3663	615	323.31	0		1	3.93451	1
H3BL13	N-acylethanolamine-hydrolyzing acid amidase;N-acylethanolamine-hydrolyzing acid amidase subunit alpha;N-acylethanolamine-hydrolyzing acid amidase subunit beta	Naaa			12.333	0.000544		1	1.03238	0.333333
G5E829	Plasma membrane calcium-transporting ATPase 1	Atp2b1			31.481	0		5	2.01029	0.333333
E0CY88	Cytochrome b5	Cyb5a	28.4084	808	323.31	0		2	2.59651	1
G5E866	Splicing factor 3B subunit 1	Sf3b1	31.138	747	34.461	0		9	2.67884	1
A0A0B4J1N9	E3 ubiquitin-protein ligase TRIP12	Trip12	25.5039	865	50.47	0		3	2.3384	1
Q61092	Laminin subunit gamma-2	Lamc2	11.2695	1340	7.7999	0.000484		3	2.54741	0.666667
F6ZJ27	Enhancer of mRNA-decapping protein 4	Edc4	24.1348	892	29.873	0		1	3.26196	1
G5E899	Plasminogen activator inhibitor 1	Serpine1			3.1458	0.00648		2	1.51278	0.333333
G5E8C3	Retinoic acid-induced protein 3	Gprc5a	20.9204	992	323.31	0		7	1.41354	1
G5E8J0	Neurogenic locus notch homolog protein 2;Notch 2 extracellular truncation;Notch 2 intracellular domain	Notch2			3.0594	0.00756		2	1.53531	0.333333
Q8CFE4-2	SCY1-like protein 2	Scyl2	0.833995	1821	21.641	0		1	0.583275	1
G5E8N5	L-lactate dehydrogenase;L-lactate dehydrogenase A chain	Ldha	9.2384	1438	323.31	0		12	1.38351	1
G5E8P2	Rho guanine nucleotide exchange factor 28	Arhgef28			3.7727	0.00438		2	1.45558	0.333333
Q922D4-4	Serine/threonine-protein phosphatase 6 regulatory subunit 3	Ppp6r3	8.45349	1481	100.86	0		5	0.80977	1
E9QAY5		Arfip1	21.2223	986	48.313	0		1	1.98335	0.666667
G3UY38	Heterogeneous nuclear ribonucleoprotein L	Hnrnpl	28.505	799	78.768	0		6	2.98017	0.666667
H3BIX9	Leucine-rich repeat and calponin homology domain-containing protein 4	Lrch4	12.2307	1296	5.0081	0.000859		2	1.57098	1
H3BJU7	Rho guanine nucleotide exchange factor 2	Arhgef2	66.9224	367	191.7	0		17	3.33359	1
H3BJ75	Dynactin subunit 5	Dctn5			5.1596	0.000867		1	0.852144
H3BK66	WD repeat-containing protein 37	Wdr37	12.1302	1298	22.91	0		4	0.673481	1
H3BK13		Hmbox1			4.1378	0.00286		1	0.475939	0.333333
H3BJB8	Epidermal growth factor receptor substrate 15	Eps15	13.7748	1237	35.158	0		1	1.12171	1
H3BL99	S-formylglutathione hydrolase	Esd	35.0453	679	119.06	0		1	2.69893	1
H3BKP1	Heme oxygenase 1	Hmox1	8.87209	1460	4.431	0.00291		2	1.34584	1
H3BL34	Carboxylic ester hydrolase;Carboxylesterase 1E	Ces1e			74.612	0		2	1.74211
E9PZ62	Prefoldin subunit 5	Pfdn5			89.619	0		1	1.21022	0.333333
Q8R2R9	AP-3 complex subunit mu-1;AP-3 complex subunit mu-2	Ap3m1;Ap3m2			2.7142	0.00985		1	1.13911	0.333333
D3Z2F7	Actin-related protein 2/3 complex subunit 3	Arpc3	91.6844	243	218.91	0		4	4.24744	1
I7HIP5	CAAX prenyl protease 1 homolog	Zmpste24			2.6941	0.00982		1	1.12117
B7FAU6	60S ribosomal protein L10;60S ribosomal protein L10-like	Rpl10;Rpl10l	9.77803	1408	323.31	0		2	1.04699	1
F6X6X1	Lethal(2) giant larvae protein homolog 2	Llgl2			4.9884	0.000857		1	1.05723	0.333333
J3QMG3	Voltage-dependent anion-selective channel protein 3	Vdac3	21.7861	963	5.1296	0.000866		2	1.36042	1
J3QN31	Adenylosuccinate synthetase isozyme 1	Adssl1	78.3899	299	37.073	0		7	2.79376	1
E0CY53	Beta-arrestin-1	Arrb1			3.6793	0.00435		1	0.512071	0.333333
J3QNW0	DNA (cytosine-5)-methyltransferase;DNA (cytosine-5)-methyltransferase 1	Dnmt1	25.9571	857	33.196	0		8	2.22593	1
J3QNW4	Trafficking protein particle complex subunit 13	Trappc13			4.318	0.00289		2	0.583077	0.333333
V9GXA9		Smim22			152.71	0		1	1.44854	0.333333
J3QQ63	Acyl-protein thioesterase 1	Lypla1	6.69013	1566	10.931	0.000526		1	1.40686	0.666667
J3QP71	Basigin	Bsg			4.2125	0.00287		2	0.516489	0.333333
J3QPZ8	Eukaryotic translation initiation factor 1b;Eukaryotic translation initiation factor 1	Eif1;Eif1b			4.4419	0.00292		1	1.15448	0.333333
K4DI60	ELL-associated factor 2	Eaf2			-2	1	+	1	1.3723
K4DI63	Protein CREG1	Creg1			2.7523	0.00916		1	0.713172	0.333333
K4DI77	WD repeat-containing protein 81	Wdr81			14.937	0		2	1.01956	0.333333
H3BL64	Interferon-induced very large GTPase 1	Gvin1	259.333	31	323.31	0		2	5.68773	1
M0QWU8	Acyl-CoA-binding protein	Dbi			3.1433	0.00648		1	1.09094
O08529	Calpain-2 catalytic subunit	Capn2	7.46985	1524	323.31	0		20	1.19871	1
O08553	Dihydropyrimidinase-related protein 2	Dpysl2	20.8443	996	323.31	0		28	2.0231	1
O08582	GTP-binding protein 1	Gtpbp1	4.09602	1696	143.47	0		3	1.31669	0.666667
O08648-2	Mitogen-activated protein kinase kinase kinase 4	Map3k4			5.1724	0.000868		2	0.94649
M0QW48	Methionine aminopeptidase 2;Methionine aminopeptidase	Metap2	6.33072	1587	5.4234	0.000877		1	0.408978	0.666667
O08692	Neutrophilic granule protein	Ngp	421.918	5	323.31	0		10	7.20875	1
O08710	Thyroglobulin	Tg			43.48	0		15	1.36231	0.333333
F6XQD0	AMP deaminase 3	Ampd3	15.7163	1148	58.335	0		1	2.14832	1
O08795	Glucosidase 2 subunit beta	Prkcsh	63.8765	393	11.901	0.000538		3	3.89499	1
Q8VHQ1		Serpinb9	7.34534	1531	268.03	0		1	1.75022	1
O08800	Serpin B8	Serpinb8			75.007	0		1	0.989716	0.333333
I7HJI3		Serpinb6b	19.1743	1044	151.45	0		1	1.43208	1
O08914	Fatty-acid amide hydrolase 1	Faah			-2	1	+	1	1.62306	0.333333
D3YW40	AH receptor-interacting protein	Aip			5.9936	0.000903		1	1.44314	0.333333
A2AKJ5	Syntenin-1	Sdcbp	12.6955	1276	323.31	0		3	2.84894	1
O08997	Copper transport protein ATOX1	Atox1			3.2373	0.00614		1	1.87887
O09010	Beta-1,3-N-acetylglucosaminyltransferase lunatic fringe	Lfng			11.934	0.000538		3	1.06084	0.333333
O09043	Napsin-A	Napsa	25.6205	861	323.31	0		13	2.44541	1
O09049	Regenerating islet-derived protein 3-gamma;Regenerating islet-derived protein 3-gamma 16.5 kDa form;Regenerating islet-derived protein 3-gamma 15 kDa form	Reg3g	14.5686	1203	147.68	0		3	1.82135	0.666667
O09061	Proteasome subunit beta type-1	Psmb1	43.5578	556	85.865	0		4	3.44927	1
D3YYI8	Histone deacetylase 1;Histone deacetylase	Hdac1;Gm10093	72.7756	331	13.174	0.000551		3	2.5625	1
O09110-2	Dual specificity mitogen-activated protein kinase kinase 3	Map2k3	63.9222	392	171.87	0		6	3.18709	1
O09131	Glutathione S-transferase omega-1	Gsto1	90.8977	247	323.01	0		10	3.97293	1
O09159	Lysosomal alpha-mannosidase	Man2b1	145.126	104	129.34	0		11	4.23146	1
O09164	Extracellular superoxide dismutase [Cu-Zn]	Sod3	6.68399	1568	9.1192	0.000502		4	2.45185	0.666667
Q9CQM8	60S ribosomal protein L21	Rpl21	8.41466	1483	55.587	0		4	1.8224	1
F6VNW5	Glutamate--cysteine ligase regulatory subunit	Gclm	12.3458	1289	21.663	0		2	2.75253	0.666667
Q3TMU8	Dihydropyrimidinase-related protein 4	Dpysl4			5.783	0.000894		1	0.583044
O35114	Lysosome membrane protein 2	Scarb2	23.1684	920	62.302	0		3	1.78238	1
O35127	Protein C10	Grcc10			2.8796	0.00817		1	1.32761	0.333333
O35226	26S proteasome non-ATPase regulatory subunit 4	Psmd4			43.476	0		1	1.61386
O35226-2	26S proteasome non-ATPase regulatory subunit 4	Psmd4	10.0195	1401	323.31	0		10	1.68024	1
O35286	Pre-mRNA-splicing factor ATP-dependent RNA helicase DHX15	Dhx15	50.0019	493	28.827	0		8	2.02991	1
O35295	Transcriptional activator protein Pur-beta	Purb	4.06975	1698	110.86	0		5	1.16491	1
B7ZD12	N-myc-interactor	Nmi	67.2756	365	32.855	0		1	2.14631	1
O35344	Importin subunit alpha-4	Kpna3	4.49342	1678	3.0707	0.00757		2	1.46479	0.666667
G3UXF0	Importin subunit alpha;Importin subunit alpha-7;Importin subunit alpha-5;Importin subunit alpha-5, N-terminally processed	Kpna6;Kpna1	8.67057	1471	3.5801	0.00432		1	0.707979	0.666667
O35350	Calpain-1 catalytic subunit	Capn1	40.4453	601	139.27	0		17	4.39448	1
O35382	Exocyst complex component 4	Exoc4	14.8914	1186	59.385	0		13	1.67819	1
O35593	26S proteasome non-ATPase regulatory subunit 14	Psmd14	6.85329	1553	323.31	0		10	1.69269	1
D6RHM7	Intraflagellar transport protein 81 homolog	Ift81	7.62051	1518	11.688	0.000534		1	2.01306	0.666667
D3Z1E6	Disintegrin and metalloproteinase domain-containing protein 10	Adam10	27.0596	834	36.86	0		1	2.29938	1
O35604	Niemann-Pick C1 protein	Npc1	5.63195	1613	5.7714	0.000892		3	1.47792	0.666667
O35639	Annexin A3	Anxa3	79.5422	294	323.31	0		20	3.21615	1
Q921D0	Annexin A8;Annexin	Anxa8	10.8586	1357	9.6542	0.000511		3	0.664921	1
Q5SVG5	AP-1 complex subunit beta-1	Ap1b1	66.2984	375	151.43	0		6	2.42394	1
O35648	Centrin-3	Cetn3			-2	1	+	1	2.05554	0.333333
O35685	Nuclear migration protein nudC	Nudc			5.405	0.000876		2	1.48534	0.333333
P70333	Heterogeneous nuclear ribonucleoprotein H;Heterogeneous nuclear ribonucleoprotein H, N-terminally processed;Heterogeneous nuclear ribonucleoprotein H2	Hnrnph1;Hnrnph2	35.0297	680	91.565	0		4	2.23086	1
F6RU51	Chitinase-like protein 3	Chil3	310.738	21	323.31	0		1	6.15983	1
O35841	Apoptosis inhibitor 5	Api5	29.7148	775	323.31	0		7	2.30737	1
A0A087WQA8	COP9 signalosome complex subunit 5	Cops5	7.1406	1537	46.821	0		1	0.490134	0.666667
G3UXA3	Calumenin	Calu	81.1112	281	21.421	0		1	3.20941	1
O35945	Aldehyde dehydrogenase, cytosolic 1	Aldh1a7	8.12689	1493	323.31	0		15	1.41622	1
O35955	Proteasome subunit beta type-10	Psmb10	52.3856	477	51.01	0		4	4.47143	1
O54692	Centromere/kinetochore protein zw10 homolog	Zw10			8.3375	0.000491		5	0.86427	0.333333
O54724	Polymerase I and transcript release factor	Ptrf	47.1939	516	86.778	0		3	2.29279	1
O54734	Dolichyl-diphosphooligosaccharide--protein glycosyltransferase 48 kDa subunit	Ddost	58.4108	432	4.605	0.0021		3	2.43144	1
O54774	AP-3 complex subunit delta-1	Ap3d1	33.6084	708	68.551	0		6	2.29525	1
O54781	SRSF protein kinase 2;SRSF protein kinase 2 N-terminal;SRSF protein kinase 2 C-terminal	Srpk2			4.0789	0.00285		1	1.10826	0.333333
O54885	TYRO protein tyrosine kinase-binding protein	Tyrobp			35.381	0		1	0.71265	0.333333
O54941	SWI/SNF-related matrix-associated actin-dependent regulator of chromatin subfamily E member 1	Smarce1			6.5876	0.000925		4	1.25468	0.333333
D3YUS1	5-AMP-activated protein kinase subunit gamma-1;5-AMP-activated protein kinase subunit gamma-2	Prkag1;Prkag2			12.439	0.000544		1	1.07282
O54962	Barrier-to-autointegration factor;Barrier-to-autointegration factor, N-terminally processed	Banf1	24.8411	881	140.39	0		4	1.61421	1
O54984	ATPase Asna1	Asna1	75.4073	314	117.8	0		8	3.74392	1
O54988-2	STE20-like serine/threonine-protein kinase	Slk	7.62669	1517	8.6701	0.000497		2	1.4334	1
O55013	Trafficking protein particle complex subunit 3	Trappc3			5.9609	0.000901		3	1.04197	0.333333
O55022	Membrane-associated progesterone receptor component 1	Pgrmc1	83.9101	272	323.31	0		8	4.00868	1
Q80ZJ2	Inositol monophosphatase 1	Impa1			6.8272	0.000932		2	1.04262	0.333333
O55029	Coatomer subunit beta	Copb2	9.2833	1432	156.15	0		14	0.740646	1
O55098	Serine/threonine-protein kinase 10	Stk10			4.3126	0.00289		2	1.53504	0.333333
F6Z700	Striatin	Strn	9.02343	1448	61.144	0		1	2.54315	0.666667
A6PWZ2	Eukaryotic translation initiation factor 6	Eif6			102.43	0		1	2.16276	0.333333
O55142	60S ribosomal protein L35a	Rpl35a	37.8252	640	8.9452	0.0005		4	3.68489	0.666667
J3KMM5	Sarcoplasmic/endoplasmic reticulum calcium ATPase 2;Calcium-transporting ATPase	Atp2a2	61.9914	406	59.834	0		10	4.64874	1
O55222	Integrin-linked protein kinase	Ilk	41.7125	576	75.246	0		15	2.90561	1
O70138	Neutrophil collagenase	Mmp8			2.9822	0.00827		1	0.577015	0.333333
A0A087WPH0	Neutrophil cytosol factor 2	Ncf2	137.767	114	108.77	0		1	3.63194	1
O70165	Ficolin-1	Fcn1			3.2376	0.00614		2	0.868874	0.333333
O70194	Eukaryotic translation initiation factor 3 subunit D	Eif3d	10.4276	1381	30.588	0		9	2.50169	0.666667
M0QWK5	Elongation factor 1-beta	Eef1b;Eef1b2	6.52036	1576	323.31	0		1	0.534881	1
D3YXN4	Heme oxygenase 2	Hmox2			5.5221	0.000882		1	1.36913
O70274	Protein tyrosine phosphatase type IVA 2;Protein tyrosine phosphatase type IVA 1	Ptp4a2;Ptp4a1			12.021	0.000539		1	1.31879	0.333333
Q8CFK1	Glycylpeptide N-tetradecanoyltransferase 1;Glycylpeptide N-tetradecanoyltransferase;Glycylpeptide N-tetradecanoyltransferase 2	Nmt1;Nmt2			4.9085	0.000854		1	1.11363	0.333333
O70318	Band 4.1-like protein 2	Epb41l2			8.6139	0.000495		3	0.716249	0.333333
Q91XR9	Glutathione peroxidase;Phospholipid hydroperoxide glutathione peroxidase, mitochondrial;Phospholipid hydroperoxide glutathione peroxidase, nuclear	Gpx4	24.8571	880	30.782	0		4	3.39792	0.666667
S4R1V0	PDZ and LIM domain protein 1	Pdlim1	5.55286	1617	5.7565	0.000892		1	1.25727	1
E0CZ34	Proteasome subunit alpha type-3	Psma3	29.7341	774	24.276	0		2	3.05035	1
Q8BH40	Syntaxin-7	Stx7	3.86934	1704	41.108	0		5	1.18232	1
O70456	14-3-3 protein sigma	Sfn			6.0688	0.000907		3	1.53037	0.333333
F6ZQT4	UDP-glucose 6-dehydrogenase	Ugdh	37.9886	638	122.77	0		1	3.24457	1
O70570	Polymeric immunoglobulin receptor;Secretory component	Pigr	47.1975	515	295.99	0		17	3.8569	1
F8WJ30	Prefoldin subunit 2	Pfdn2	13.7118	1244	11.169	0.000529		2	1.74478	1
O88200	C-type lectin domain family 11 member A	Clec11a			104.32	0		3	1.11137	0.333333
Q61245-2	Collagen alpha-1(V) chain	Col5a1			34.459	0		1	1.34969	0.333333
O88307	Sortilin-related receptor	Sorl1	8.89017	1457	15.345	0		4	1.2508	0.666667
O88312	Anterior gradient protein 2 homolog	Agr2	135.592	121	125.71	0		5	5.77376	1
O88325		Naglu	19.2378	1042	24.904	0		5	1.77854	1
O88342	WD repeat-containing protein 1	Wdr1	266.558	28	229.85	0		15	4.68898	1
O88428	Bifunctional 3-phosphoadenosine 5-phosphosulfate synthase 2;Sulfate adenylyltransferase;Adenylyl-sulfate kinase	Papss2			11.588	0.000533		2	0.325322	0.333333
A2BFF5	Cytoplasmic dynein 1 intermediate chain 2	Dync1i2	12.3106	1292	323.31	0		10	1.96732	1
O88492-2	Perilipin-4	Plin4			3.6551	0.00434		2	0.897068
O88512	AP-1 complex subunit gamma-like 2	Ap1g2			7.9591	0.000487		1	0.982075	0.333333
B1B0P8	Palmitoyl-protein thioesterase 1	Ppt1	22.6912	930	30.856	0		1	1.77229	1
D3Z036	COP9 signalosome complex subunit 3	Cops3	11.5351	1330	181.47	0		1	1.00916	1
D3Z1R9	COP9 signalosome complex subunit 4	Cops4	32.0918	731	158.62	0		4	2.91641	1
O88569-3	Heterogeneous nuclear ribonucleoproteins A2/B1	Hnrnpa2b1	37.8199	641	51.644	0		7	3.24512	1
D3Z227	Catechol O-methyltransferase	Comt			44.247	0		3	0.526652	0.333333
O88593	Peptidoglycan recognition protein 1	Pglyrp1			23.364	0		1	0.796754
E9QAM0	Beclin-1	Becn1	34.314	691	38.767	0		1	1.87477	1
B7ZCF1	26S protease regulatory subunit 6A	Psmc3	3.48583	1730	323.31	0		18	1.3622	1
O88712-3	C-terminal-binding protein 1	Ctbp1	24.7608	883	69.627	0		5	2.72004	0.666667
S4R1S3	Baculoviral IAP repeat-containing protein 6	Birc6	29.6437	776	170.76	0		1	2.21024	1
Q3UDC3	Target of Myb protein 1	Tom1			4.1296	0.00286		1	1.85577	0.333333
O88783	Coagulation factor V;Coagulation factor V heavy chain;Coagulation factor V light chain	F5			5.3476	0.000874		3	1.51905	0.333333
O88792	Junctional adhesion molecule A	F11r	14.9869	1183	22.887	0		4	2.44277	0.666667
O88844	Isocitrate dehydrogenase [NADP] cytoplasmic	Idh1	34.9959	681	311.7	0		16	2.80284	1
D3Z067	ADP-ribosylation factor-like protein 6	Arl6	2.93652	1766	268.17	0		1	1.45865	0.666667
Q80VR5	Apoptotic protease-activating factor 1	Apaf1	28.4879	802	12.09	0.00054		2	2.15538	1
D3Z521	Coagulation factor X;Factor X light chain;Factor X heavy chain;Activated factor Xa heavy chain	F10	8.72762	1467	30.921	0		3	1.04574	1
O89017	Legumain	Lgmn	41.9132	572	34.633	0		4	2.72651	1
O89020-2	Afamin	Afm	11.69	1323	30.099	0		3	2.2989	0.666667
O89023	Tripeptidyl-peptidase 1	Tpp1	145.065	105	296.45	0		5	3.47011	1
O89051	Integral membrane protein 2B;BRI2, membrane form;BRI2 intracellular domain;BRI2C, soluble form;Bri23 peptide	Itm2b	77.5176	304	252.51	0		5	3.8602	1
G3UYK8	Coronin-1A;Coronin	Coro1a	126.625	142	323.31	0		11	7.41495	1
P00329	Alcohol dehydrogenase 1	Adh1	143.387	109	323.31	0		14	4.80598	1
P00405	Cytochrome c oxidase subunit 2	Mtco2			17.94	0		2	1.33769	0.333333
P00493	Hypoxanthine-guanine phosphoribosyltransferase	Hprt1	33.219	713	206.64	0		5	2.25506	1
A0A0A6YX78	Carbonic anhydrase 2	Ca2;Car2			49.433	0		2	1.38175	0.333333
P01027-2	Complement C3;Complement C3 beta chain;C3-beta-c;Complement C3 alpha chain;C3a anaphylatoxin;Acylation stimulating protein;Complement C3b alpha chain;Complement C3c alpha chain fragment 1;Complement C3dg fragment;Complement C3g fragment;Complement C3d fragment;Complement C3f fragment;Complement C3c alpha chain fragment 2	C3	16.2933	1123	323.31	0		28	1.77049	1
P01029	Complement C4-B;Complement C4 beta chain;Complement C4 alpha chain;C4a anaphylatoxin;Complement C4 gamma chain	C4b	17.655	1084	323.31	0		59	1.87983	1
E9PWK4	Immunoglobulin J chain	Igj	67.711	360	323.31	0		5	4.42801	1
F6XWB2	Ig kappa chain V-II region 26-10	Igkv1-115;Igkv1-110;Igkv1-35;Igkv1-99	315.442	20	215.17	0		1	7.52391	1
P01635	Ig kappa chain V-V region K2		104.092	191	25.64	0		4	5.75827	1
P01636	Ig kappa chain V-V region MOPC 149		170.93	75	119.86	0		3	4.02542	1
P01638	Ig kappa chain V-V region L6				43.851	0		1	1.91594	0.333333
P01639	Ig kappa chain V-V region MOPC 41	Gm5571	68.8233	349	54.456	0		3	3.88811	1
P01642	Ig kappa chain V-V region L7	Gm10881	180.87	66	146.15	0		2	7.15575	1
A0A075B5L0	Ig kappa chain V-V region HP 93G7;Ig kappa chain V-V region HP R16.7;Ig kappa chain V-V region HP 123E6;Ig kappa chain V-V region HP 124E1		26.8438	840	34.737	0		1	6.00632	0.666667
P01660	Ig kappa chain V-III region PC 3741/TEPC 111				4.8482	0.000851		1	0.822225
P01663	Ig kappa chain V-III region PC 4050;Ig kappa chain V-III region ABPC 22/PC 9245				8.1422	0.000488		1	0.580902	0.333333
P01668	Ig kappa chain V-III region PC 7210;Ig kappa chain V-III region PC 7183;Ig kappa chain V-III region PC 7043;Ig kappa chain V-III region CBPC 101				4.0576	0.00325		1	1.10914	0.333333
P01672	Ig kappa chain V-III region PC 7940;Ig kappa chain V-III region PC 7175;Ig kappa chain V-III region PC 6684;Ig kappa chain V-III region MOPC 63	Igkv3-10			30.724	0		1	1.20077	0.333333
A0A075B5L5	Ig kappa chain V-VI region J539;Ig kappa chain V-VI region SAPC 10;Ig kappa chain V-VI region TEPC 601/TEPC 191;Ig kappa chain V-VI region XRPC 24;Ig kappa chain V-VI region XRPC 44	Igkv4-86	33.2127	714	20.352	0		1	2.96487	0.666667
P01725	Ig lambda-1 chain V region S178				323.31	0		1	1.45597
P01741	Ig heavy chain V region				44.075	0		1	2.01048
P01799	Ig heavy chain V-III region ABE-47N;Ig heavy chain V-III region U61;Ig heavy chain V-III region A4;Ig heavy chain V-III region J606;Ig heavy chain V-III region HPC76;Ig heavy chain V-III region T957;Ig heavy chain V-III region W3082	Ighv6-6			-2	1	+	1	1.47525
P01803	Ig heavy chain V region AMPC1				-2	1	+	1	1.97184
P01823	Ig heavy chain V region 36-60				3.9418	0.00363		1	0.640063
P01831	Thy-1 membrane glycoprotein	Thy1	35.1253	678	15.497	0		2	2.3315	1
A0A075B5P2	Ig kappa chain C region	Igkc	69.5683	344	323.31	0		4	5.53181	1
P01843	Ig lambda-1 chain C region		123.995	147	259.26	0		4	5.41289	1
P01845	Ig lambda-2 chain C region;Ig lambda-3 chain C region	Iglc2;Iglc3	50.0906	491	62.857	0		3	5.68513	1
P01887	Beta-2-microglobulin	B2m	26.013	856	50.694	0		3	4.55527	0.666667
P01898	H-2 class I histocompatibility antigen, Q10 alpha chain	H2-Q10	63.8513	394	323.31	0		14	3.59776	1
P01899	H-2 class I histocompatibility antigen, D-B alpha chain	H2-D1	102.552	198	44.016	0		3	3.70572	1
Q3TH01	H-2 class I histocompatibility antigen, K-B alpha chain	H2-K1	191.349	58	323.31	0		10	4.17819	1
P02089	Hemoglobin subunit beta-2	Hbb-b2			39.722	0		1	0.856989
P02463	Collagen alpha-1(IV) chain;Arresten	Col4a1			2.9112	0.00821		1	0.699962
P02815	16.5 kDa submandibular gland glycoprotein	Spt1	7.65373	1516	289.74	0		1	1.49436	0.666667
P02816	Prolactin-inducible protein homolog	Pip	7.62032	1519	8.6312	0.000496		3	2.20739	0.666667
P03953-2	Complement factor D	Cfd	135.155	123	163.84	0		3	4.26499	1
A0A075B5P0	Ig kappa chain V-III region 50S10.1;Ig kappa chain V-III region MOPC 70;Ig kappa chain V-III region PC 2880/PC 1229;Ig kappa chain V-III region PC 7132		68.9955	346	288.12	0		1	4.1673	1
P03991	H-2 class I histocompatibility antigen, K-W28 alpha chain	H2-K1			5.3767	0.000875		1	1.60571	0.333333
P04104	Keratin, type II cytoskeletal 1	Krt1			24.358	0		1	1.32963	0.333333
P04187	Granzyme B(G,H)	Gzmb	54.8204	456	38.033	0		5	3.22173	1
A0A0B4J1G3	H-2 class I histocompatibility antigen, K-K alpha chain	H2-K1			-2	1	+	0	0.487831	0.333333
P04441-2	H-2 class II histocompatibility antigen gamma chain	Cd74	5.73415	1610	4.6721	0.00168		2	0.794532	0.666667
P04918	Serum amyloid A-3 protein	Saa3			4.9248	0.000855		1	1.47583	0.333333
A6ZI44	Fructose-bisphosphate aldolase A;Fructose-bisphosphate aldolase	Aldoa;Aldoart1	47.106	518	323.31	0		12	3.05935	1
P05213	Tubulin alpha-1B chain	Tuba1b	29.8111	769	323.31	0		31	2.44018	1
P05366	Serum amyloid A-1 protein	Saa1			52.585	0		1	1.72321	0.333333
P05367	Serum amyloid A-2 protein;Amyloid protein A	Saa2	31.195	744	9.0534	0.000501		3	5.0904	0.666667
P05533	Lymphocyte antigen 6A-2/6E-1	Ly6a	100.778	209	127.8	0		1	3.56772	1
P06330	Ig heavy chain V region AC38 205.12				8.8135	0.000498		1	0.668074	0.333333
P06339	H-2 class I histocompatibility antigen, D-37 alpha chain	H2-T23	5.06915	1637	3.3754	0.00541		3	1.99858	0.666667
H3BKN4	Complement component C9	C9	14.1782	1220	323.31	0		1	1.01405	1
P06684	Complement C5;Complement C5 beta chain;Complement C5 alpha chain;C5a anaphylatoxin;Complement C5 alpha chain	C5	12.2578	1294	323.31	0		64	1.69378	1
P06728	Apolipoprotein A-IV	Apoa4	4.74621	1662	323.31	0		29	1.06648	1
CON__Q3ZBD7	Glucose-6-phosphate isomerase	Gpi	54.6273	459	109.43	0		2	2.75145	1
S4R1M0	Protein-tyrosine-phosphatase;Receptor-type tyrosine-protein phosphatase C	Ptprc	28.4846	803	323.31	0		24	3.40698	1
Q3TQP6	Malic enzyme;NADP-dependent malic enzyme	Me1	15.2901	1167	31.257	0		5	1.93303	0.666667
D3YUT9	Protein S100-A4;Protein S100	S100a4	44.7914	542	58.468	0		2	3.52169	0.666667
Q5NCU3	SPARC	Sparc			7.4961	0.000479		1	1.86546
P07309	Transthyretin	Ttr	22.0738	957	323.31	0		6	2.54953	1
P07310	Creatine kinase M-type	Ckm			6.7671	0.000931		4	0.722258	0.333333
B0V2N5	Annexin A2;Annexin	Anxa2	28.9053	789	323.31	0		10	2.19966	1
J3JRU4	Alpha-1-acid glycoprotein 2	Orm2	33.6119	707	14.061	0		1	2.75902	0.666667
P07724	Serum albumin	Alb	13.4709	1249	323.31	0		41	1.54088	1
P07742	Ribonucleoside-diphosphate reductase large subunit	Rrm1	8.04299	1497	104.71	0		3	2.24197	0.666667
P07759	Serine protease inhibitor A3K	Serpina3k	0.212879	1824	323.31	0		7	0.35011	1
P07901	Heat shock protein HSP 90-alpha	Hsp90aa1	29.7612	771	323.31	0		19	2.13508	1
P07903	DNA excision repair protein ERCC-1	Ercc1			4.3873	0.0029		1	0.918914
P08003	Protein disulfide-isomerase A4	Pdia4	64.4262	390	59.109	0		12	4.23765	1
P08030	Adenine phosphoribosyltransferase	Aprt	51.7837	482	158.7	0		4	2.85775	1
P08071	Lactotransferrin	Ltf	173.256	72	323.31	0		31	4.95366	1
P08074	Carbonyl reductase [NADPH] 2	Cbr2	35.3774	674	323.31	0		12	2.98172	1
F7C312	Endoplasmin	Hsp90b1	45.2004	539	323.31	0		12	3.26223	1
A0A087WPJ5	Collagen alpha-1(III) chain	Col3a1	55.6597	447	72.455	0		3	2.2667	1
D3YV27	Collagen alpha-2(IV) chain;Canstatin	Col4a2	33.0579	716	26.017	0		1	3.02969	1
P08207	Protein S100-A10	S100a10	25.1351	874	3.5636	0.00431		2	2.49012	0.666667
P08226	Apolipoprotein E	Apoe	4.82297	1656	323.31	0		11	1.41744	1
P08228	Superoxide dismutase [Cu-Zn]	Sod1	104.111	189	11.492	0.000532		4	5.21483	1
P08249	Malate dehydrogenase, mitochondrial	Mdh2	21.3757	982	9.2735	0.000506		4	1.52983	1
B2KGV5	GTPase NRas;GTPase HRas;GTPase HRas, N-terminally processed	Nras;Hras	43.6448	555	26.337	0		1	2.52322	1
F6QLW4	C4b-binding protein	C4bpa	68.7952	350	240.76	0		4	2.93627	1
A2A610	Guanine nucleotide-binding protein G(i) subunit alpha-2	Gnai2	28.8611	791	323.31	0		1	2.41296	1
P08775	DNA-directed RNA polymerase II subunit RPB1	Polr2a	26.6507	843	77.268	0		8	2.24976	1
P08905	Lysozyme C-2	Lyz2	40.4764	600	323.31	0		5	2.17974	1
P09055-2	Integrin beta-1	Itgb1	20.8501	995	175.75	0		12	1.96908	1
P09103	Protein disulfide-isomerase	P4hb	46.0194	531	323.31	0		16	2.80505	1
P09405	Nucleolin	Ncl	99.0043	216	41.273	0		10	4.00763	1
S4R2M7	Phosphoglycerate kinase 1;Phosphoglycerate kinase	Pgk1	458.464	2	323.31	0		11	7.56861	1
P09528	Ferritin heavy chain;Ferritin heavy chain, N-terminally processed	Fth1	11.6501	1326	257.06	0		9	1.68023	1
P09581	Macrophage colony-stimulating factor 1 receptor	Csf1r	125.099	145	203.03	0		6	4.21215	1
P09671	Superoxide dismutase [Mn], mitochondrial	Sod2			8.4424	0.000493		1	1.1506
P09803	Cadherin-1;E-Cad/CTF1;E-Cad/CTF2;E-Cad/CTF3	Cdh1	6.80031	1560	17.519	0		5	2.03211	0.666667
P09813	Apolipoprotein A-II;Proapolipoprotein A-II	Apoa2	10.289	1388	323.31	0		5	1.94921	1
Q3UA95	Histone H2A;Histone H2A.V;Histone H2A.Z	H2afz;H2afv			82.581	0		1	1.35348	0.333333
A0A087WRP7	Lymphocyte antigen 6C2;Lymphocyte antigen 6C1	Ly6c2;Ly6c1	5.97857	1600	189.07	0		2	3.06303	0.666667
P10107	Annexin A1	Anxa1	31.7229	737	323.31	0		18	2.76704	1
D3Z3I8	Elongation factor 1-alpha 1	Eef1a1	16.2321	1128	323.31	0		11	1.62972	1
B2RQY6	MLV-related proviral Env polyprotein;Surface protein;Transmembrane protein		5.17245	1631	8.1908	0.000489		1	0.942904	1
P10518	Delta-aminolevulinic acid dehydratase	Alad	43.5473	557	69.493	0		4	2.51845	1
P10605	Cathepsin B;Cathepsin B light chain;Cathepsin B heavy chain	Ctsb	223.073	39	294.37	0		10	5.7641	1
E9Q561	Eukaryotic initiation factor 4A-II;Eukaryotic initiation factor 4A-II, N-terminally processed	Eif4a2			-2	1	+	0	1.01801
P10639	Thioredoxin	Txn			44.092	0		2	0.656516	0.333333
D3YVP8	Glutathione S-transferase Mu 1	Gstm1	44.8414	541	259.93	0		1	4.59642	1
P10810	Monocyte differentiation antigen CD14	Cd14	168.143	81	323.31	0		10	5.03808	1
P62071	Ras-related protein R-Ras	Rras	4.07084	1697	9.8374	0.000512		1	1.24937	0.666667
P10852	4F2 cell-surface antigen heavy chain	Slc3a2	18.4386	1065	21.788	0		8	2.78994	1
P70696	Histone H2B;Histone H2B type 1-P;Histone H2B type 1-K;Histone H2B type 1-B;Histone H2B type 1-F/J/L;Histone H2B type 3-A;Histone H2B type 3-B;Histone H2B type 2-E	Hist1h2br;Hist1h2bp;Hist1h2bk;Hist1h2bb;Hist1h2bf;Hist2h2bb;Hist3h2ba;Hist3h2bb;Hist2h2be	103.784	196	323.31	0		2	4.67659	1
Q6ZWY9	Histone H2B type 1-C/E/G;Histone H2B type 2-B;Histone H2B type 1-H;Histone H2B type 1-M	Hist1h2bc;Hist2h2bb;Hist1h2bh;Hist1h2bm			3.9628	0.00364		1	1.78573	0.333333
P10922	Histone H1.0;Histone H1.0, N-terminally processed	H1f0			3.9324	0.00363		1	0.876505	0.333333
P11031	Activated RNA polymerase II transcriptional coactivator p15	Sub1			6.4711	0.000923		3	1.12612	0.333333
P11032-2	Granzyme A	Gzma	40.9307	593	25.398	0		5	3.3201	1
P11087-2	Collagen alpha-1(I) chain	Col1a1			5.2382	0.00087		1	1.39315
P11152	Lipoprotein lipase	Lpl	113.44	167	323.31	0		12	5.73364	1
P11247	Myeloperoxidase;Myeloperoxidase light chain;Myeloperoxidase heavy chain	Mpo	322.275	18	323.31	0		23	6.35011	1
P11276	Fibronectin;Anastellin	Fn1			13.126	0.00055		1	1.17315	0.333333
A0A0A6YY34	Glutathione peroxidase 1;Glutathione peroxidase	Gpx1	9.47877	1421	323.31	0		10	1.47246	1
P11438	Lysosome-associated membrane glycoprotein 1	Lamp1			25.341	0		2	0.829689	0.333333
E9Q9E4	Cyclin-dependent kinase 1	Cdk1	12.9174	1268	7.9422	0.000486		1	1.94326	0.666667
E9Q3D6	Heat shock protein HSP 90-beta	Hsp90ab1	30.5613	752	323.31	0		11	2.46499	1
A0A0A6YW77	Neutrophil gelatinase-associated lipocalin	Lcn2	77.5114	305	212.01	0		6	4.38824	1
CON__Q9H552	Keratin, type II cytoskeletal 8	Krt8	39.5415	612	79.468	0		1	3.39767	1
P11680	Properdin	Cfp	15.8381	1140	3.4079	0.00505		2	2.38907	0.666667
D3Z1S4	Integrin beta;Integrin beta-2	Itgb2	63.4866	398	323.31	0		1	3.4299	1
Q3UTR7	Angiotensinogen;Angiotensin-1;Angiotensin-2;Angiotensin-3;Angiotensin-4;Angiotensin 1-9;Angiotensin 1-7;Angiotensin 1-5;Angiotensin 1-4	Agt	23.7592	904	99.857	0		5	1.9315	0.666667
Q05BJ7	2-5-oligoadenylate synthase 1A	Oas1a;Oas1g	102.139	201	323.31	0		5	3.78191	1
P11983-2	T-complex protein 1 subunit alpha	Tcp1	1.995	1804	323.31	0		21	1.10411	1
P12023-2	Amyloid beta A4 protein;N-APP;Soluble APP-alpha;Soluble APP-beta;C99;Beta-amyloid protein 42;Beta-amyloid protein 40;C83;P3(42);P3(40);C80;Gamma-secretase C-terminal fragment 59;Gamma-secretase C-terminal fragment 57;Gamma-secretase C-terminal fragment 50;C31	App			7.4806	0.000479		3	1.83083	0.333333
P12246	Serum amyloid P-component	Apcs			6.1813	0.000913		2	1.82861	0.333333
D3YY48	Beta-glucuronidase	Gusb			3.8668	0.0036		1	0.791476
P12382	ATP-dependent 6-phosphofructokinase, liver type	Pfkl	36.6595	655	187.02	0		19	2.5446	1
P12787	Cytochrome c oxidase subunit 5A, mitochondrial	Cox5a			10.479	0.000521		1	0.932915
P12804	Fibroleukin	Fgl2	169.685	78	323.31	0		6	4.26778	1
P12815-2	Programmed cell death protein 6	Pdcd6	129.504	134	154.77	0		6	4.98866	1
F6SSI5	60S ribosomal protein L7a	Rpl7a	3.53804	1726	323.31	0		1	2.08361	1
CON__Q3SX14	Gelsolin	Gsn	1.89525	1807	323.31	0		11	0.689902	1
P13020-2	Gelsolin	Gsn			-2	1	+	1	0.405116
P13439	Uridine 5-monophosphate synthase;Orotate phosphoribosyltransferase;Orotidine 5-phosphate decarboxylase	Umps	12.6871	1277	6.9532	0.000936		2	1.32628	0.666667
P13597-2	Intercellular adhesion molecule 1	Icam1	15.7159	1149	323.31	0		11	2.57809	1
P13609	Serglycin	Srgn			47.007	0		1	1.26963	0.333333
P14069	Protein S100-A6	S100a6	6.17119	1590	15.63	0		2	4.77198	0.666667
A0A0A6YX05	Sodium/potassium-transporting ATPase subunit beta-1	Atp1b1	21.7466	965	154.74	0		2	2.77039	1
P14106	Complement C1q subcomponent subunit B	C1qb	42.7461	565	323.31	0		8	3.83145	1
P14115	60S ribosomal protein L27a	Rpl27a	17.1857	1095	23.341	0		4	1.46325	1
P14131	40S ribosomal protein S16	Rps16	8.45653	1480	120.33	0		6	1.65428	1
F6XI62	60S ribosomal protein L7	Rpl7	16.1164	1132	323.31	0		10	1.81977	1
P14152	Malate dehydrogenase, cytoplasmic	Mdh1	30.1306	764	6.5104	0.000924		4	1.42737	1
P14206	40S ribosomal protein SA	Rpsa	181.06	65	323.31	0		8	5.25862	1
P14211	Calreticulin	Calr	6.69252	1565	319.95	0		11	1.6588	1
P14430	H-2 class I histocompatibility antigen, Q8 alpha chain	H2-Q8;H2-Q6	97.3534	224	20.982	0		4	3.60692	1
P04227	H-2 class II histocompatibility antigen, A-B alpha chain;Beta-2-microglobulin;H-2 class II histocompatibility antigen, A-U alpha chain;H-2 class II histocompatibility antigen, A-S alpha chain;H-2 class II histocompatibility antigen, A-R alpha chain;H-2 class II histocompatibility antigen, A-F alpha chain;H-2 class II histocompatibility antigen, I-E alpha chain;H-2 class II histocompatibility anti…	H2-Aa	32.7836	722	43.316	0		1	2.83506	1
P06343	H-2 class II histocompatibility antigen, A beta chain;H-2 class II histocompatibility antigen, A-F beta chain;H-2 class II histocompatibility antigen, A-S beta chain;H-2 class II histocompatibility antigen, A-U beta chain	H2-Ab1	38.224	635	180.18	0		2	2.8052	1
E9PXC0	Signal recognition particle 54 kDa protein	Srp54;Srp54c	41.7472	575	205	0		10	3.25491	1
D3YZ06	Heat shock protein beta-1	Hspb1	3.57532	1722	48.49	0		5	0.656312	1
P14685	26S proteasome non-ATPase regulatory subunit 3	Psmd3	2.888	1770	323.31	0		17	2.3113	1
P21619-2	Lamin-B1	Lmnb1	88.3452	255	26.503	0		1	2.99509	1
P14824	Annexin A6	Anxa6	24.4101	888	323.31	0		26	2.08692	1
P14847	C-reactive protein	Crp			4.5222	0.00251		2	1.26997	0.333333
P14869	60S acidic ribosomal protein P0	Rplp0;Gm8730	15.8843	1138	323.31	0		11	1.71309	1
P15105	Glutamine synthetase	Glul	5.03831	1640	218.12	0		11	0.7026	1
P15532	Nucleoside diphosphate kinase A	Nme1			5.0482	0.000861		1	1.32063	0.333333
E9PWL0	Tripartite motif-containing protein 30A	Trim30a;Trim30d;Trim30c			2.713	0.00984		1	1.28327	0.333333
B1AXY5	Beta-1,4-galactosyltransferase 1;Lactose synthase A protein;N-acetyllactosamine synthase;Beta-N-acetylglucosaminylglycopeptide beta-1,4-galactosyltransferase;Beta-N-acetylglucosaminyl-glycolipid beta-1,4-galactosyltransferase;Processed beta-1,4-galactosyltransferase 1	B4galt1	7.96689	1502	44.863	0		2	1.45748	1
D3YVP6	Glutathione S-transferase Mu 2;Glutathione S-transferase Mu 7	Gstm2;Gstm7;Gstm4	25.0957	876	33.48	0		1	2.72493	1
P15702	Leukosialin	Spn	10.0525	1398	53.309	0		3	1.01929	1
I7HFT9	Histone H1.2	Hist1h1c			14.47	0		0	1.26431	0.333333
P16045	Galectin-1	Lgals1	118.984	158	35.464	0		5	3.60021	1
Q8C253	Galectin;Galectin-3	Lgals3	149.915	99	22.46	0		4	6.00181	1
D3Z7F0	L-lactate dehydrogenase B chain;L-lactate dehydrogenase	Ldhb	15.6129	1152	134.35	0		5	1.9263	1
P16294	Coagulation factor IX;Coagulation factor IXa light chain;Coagulation factor IXa heavy chain	F9	40.1006	604	55.501	0		7	3.56549	1
P16301	Phosphatidylcholine-sterol acyltransferase	Lcat	34.8523	685	29.534	0		6	2.72741	1
P16330-2	2,3-cyclic-nucleotide 3-phosphodiesterase	Cnp	15.5469	1153	116.38	0		4	1.95228	0.666667
P16332	Methylmalonyl-CoA mutase, mitochondrial	Mut			2.8639	0.00815		1	1.10071
F6YHW2	Glutamyl aminopeptidase	Enpep	51.6101	483	154.43	0		2	3.07153	1
J3QNG0	Argininosuccinate synthase	Ass1;Gm5424	203.109	49	323.31	0		12	5.30921	1
P16879	Tyrosine-protein kinase Fes/Fps	Fes			2.9034	0.0082		1	0.979288	0.333333
P17047-3	Lysosome-associated membrane glycoprotein 2	Lamp2	22.4326	944	9.4685	0.000509		5	1.84802	1
P17156	Heat shock-related 70 kDa protein 2	Hspa2	10.7367	1365	32.349	0		5	2.3124	0.666667
Q5SX61	Alpha-enolase	Eno1	36.9178	653	323.31	0		1	2.39253	1
E9Q0W3	Polypyrimidine tract-binding protein 1	Ptbp1	36.2915	661	176.56	0		1	1.98612	1
F6TPX8	AP-2 complex subunit alpha-1	Ap2a1			12.329	0.000543		2	0.620378	0.333333
E9PWD0	AP-2 complex subunit alpha-2	Ap2a2	34.1089	694	124.68	0		1	3.19391	1
P17439	Glucosylceramidase	Gba			8.3581	0.000491		2	1.28309	0.333333
G3UYY2	Selenium-binding protein 1;Selenium-binding protein 2	Selenbp1;Selenbp2	16.2615	1125	323.31	0		15	1.36271	1
V9GXC1	Peptidyl-prolyl cis-trans isomerase A;Peptidyl-prolyl cis-trans isomerase A, N-terminally processed	Ppia	21.4952	976	224.62	0		1	1.91349	1
H7BXC3	Triosephosphate isomerase	Tpi1	39.2938	617	73.675	0		5	2.72323	1
Q61696	Heat shock 70 kDa protein 1A;Heat shock 70 kDa protein 1B	Hspa1a;Hspa1b	34.9532	682	79.732	0		10	2.13077	1
P17897	Lysozyme C-1	Lyz1	25.187	872	10.028	0.000515		1	3.57576	0.666667
P17918	Proliferating cell nuclear antigen	Pcna	183.913	63	214.39	0		7	4.13639	1
F8WHM0	CD48 antigen	Cd48	15.0915	1180	21.044	0		1	2.89263	0.666667
P18242	Cathepsin D	Ctsd	209.267	47	323.31	0		11	5.21832	1
A0A075B5R1	Ig heavy chain V region 6.96;Ig heavy chain V region 914;Ig heavy chain V region 5-76;Ig heavy chain V region MOPC 21	Ighv5-17;Ighv5-4	41.4432	582	32.892	0		1	4.5779	0.666667
P45591	Cofilin-1	Cfl1	47.3549	513	323.31	0		1	2.51153	1
B1ARR4	Carbonic anhydrase 6	Ca6;Car6	54.1044	465	320.85	0		6	3.16895	1
P19096	Fatty acid synthase;[Acyl-carrier-protein] S-acetyltransferase;[Acyl-carrier-protein] S-malonyltransferase;3-oxoacyl-[acyl-carrier-protein] synthase;3-oxoacyl-[acyl-carrier-protein] reductase;3-hydroxyacyl-[acyl-carrier-protein] dehydratase;Enoyl-[acyl-carrier-protein] reductase;Oleoyl-[acyl-carrier-protein] hydrolase	Fasn	12.0851	1300	323.31	0		102	1.30508	1
Q8VC73	Glutathione S-transferase P 1	Gstp1	75.2581	315	291.7	0		1	3.07862	1
H7BX99	Prothrombin;Activation peptide fragment 1;Activation peptide fragment 2;Thrombin light chain;Thrombin heavy chain;Prothrombin	F2	14.1741	1221	323.31	0		24	1.29077	1
S4R281	60S ribosomal protein L13a	Rpl13a	38.8831	623	47.808	0		4	3.74022	1
P19324	Serpin H1	Serpinh1	18.3904	1068	10.105	0.000517		4	2.00457	1
P19783	Cytochrome c oxidase subunit 4 isoform 1, mitochondrial	Cox4i1	35.6804	669	5.5498	0.000883		2	3.32334	0.666667
P20029	78 kDa glucose-regulated protein	Hspa5	33.5005	710	323.31	0		23	2.22752	1
P20060	Beta-hexosaminidase subunit beta	Hexb			6.3958	0.00092		3	1.65935	0.333333
P20065-2					8.213	0.000489		1	0.607342
D3YZ35	Vimentin	Vim	447.351	3	323.31	0		1	7.63069	1
P20352	Tissue factor	F3	29.493	781	52.689	0		6	3.65165	1
P20491	High affinity immunoglobulin epsilon receptor subunit gamma	Fcer1g	77.8256	302	4.5552	0.00251		2	4.98307	0.666667
P20918	Plasminogen;Plasmin heavy chain A;Activation peptide;Angiostatin;Plasmin heavy chain A, short form;Plasmin light chain B	Plg	50.2478	490	323.31	0		47	3.16398	1
P21107-2	Tropomyosin alpha-3 chain	Tpm3	16.8517	1110	228.77	0		11	2.06069	1
F8WHM4	Ubiquitin-like protein 4A	Ubl4a	2.58657	1790	9.2587	0.000505		1	1.13941	0.666667
P30677	Guanine nucleotide-binding protein subunit alpha-14;Guanine nucleotide-binding protein subunit alpha-11	Gna14;Gna11	2.99646	1761	18.585	0		1	0.777672	1
P21279	Guanine nucleotide-binding protein G(q) subunit alpha	Gnaq	13.9116	1230	46.478	0		2	1.54793	1
P21614	Vitamin D-binding protein	Gc	46.3568	525	323.31	0		26	2.7775	1
Q6P8P8	Pulmonary surfactant-associated protein C	Sftpc			107.27	0		2	1.45344
P21956-2	Lactadherin	Mfge8	14.135	1223	91.598	0		16	2.62427	1
P21981	Protein-glutamine gamma-glutamyltransferase 2	Tgm2	5.18061	1630	323.31	0		28	0.90014	1
P21995	Embigin	Emb	42.0226	571	70.286	0		4	3.12959	1
P22366-2	Myeloid differentiation primary response protein MyD88	Myd88			6.6327	0.000926		1	1.3861	0.333333
P22437	Prostaglandin G/H synthase 1	Ptgs1			5.6509	0.000886		2	1.59982	0.333333
P22599	Alpha-1-antitrypsin 1-2	Serpina1b	30.631	751	323.31	0		6	4.02047	1
B9EKI5	E3 ubiquitin-protein ligase CBL	Cbl	19.4607	1034	6.9767	0.000937		1	2.60723	0.666667
Q8CBB7	AP-1 complex subunit gamma-1	Ap1g1	10.6996	1368	5.7324	0.00089		2	0.423322	0.666667
P23116	Eukaryotic translation initiation factor 3 subunit A	Eif3a	55.2241	453	323.31	0		30	2.57901	1
D3Z1A9	Chromobox protein homolog 3	Cbx3	17.9416	1075	7.3066	0.000475		1	1.07799	1
Q9D8C9	Purine nucleoside phosphorylase	Pnp	71.7214	336	97.288	0		2	3.42252	1
P23591	GDP-L-fucose synthase	Tsta3			3.9175	0.00362		3	0.774878	0.333333
P23927	Alpha-crystallin B chain	Cryab			7.1347	0.000943		4	1.23281	0.333333
P23953	Carboxylesterase 1C	Ces1c	9.46889	1422	198.31	0		11	1.38337	1
P24270	Catalase	Cat	38.4307	630	157.53	0		18	2.47021	1
P24369	Peptidyl-prolyl cis-trans isomerase B	Ppib	37.5803	644	30.913	0		6	3.99992	1
F6SC55	Glutathione S-transferase A4	Gsta4			73.552	0		1	1.30967	0.333333
P24527	Leukotriene A-4 hydrolase	Lta4h	351.561	10	323.31	0		19	6.64266	1
P24547	Inosine-5-monophosphate dehydrogenase 2	Impdh2	2.85422	1774	111.23	0		11	0.483368	1
G3UWP3	Retinal dehydrogenase 1	Aldh1a1	21.8386	960	323.31	0		1	1.69651	1
P24668	Cation-dependent mannose-6-phosphate receptor	M6pr	11.3012	1338	247.74	0		5	1.48383	1
A0A0A6YVU4	Interleukin-1 receptor antagonist protein	Il1rn	65.7609	381	207.72	0		1	3.60935	1
P25206	DNA replication licensing factor MCM3	Mcm3	116.831	162	290.67	0		15	4.56253	1
D3YVC1	40S ribosomal protein S2	Rps2;Gm18025;Gm5786;Gm6576	20.57	1007	239.91	0		10	1.69063	1
Q6PI17	Metalloproteinase inhibitor 2	Timp2			4.4044	0.0029		1	1.79455	0.333333
P25799-7	Nuclear factor NF-kappa-B p105 subunit;Nuclear factor NF-kappa-B p50 subunit	Nfkb1	29.6251	777	108.51	0		1	3.46206	1
P25911-2	Tyrosine-protein kinase Lyn	Lyn	21.4141	980	35.268	0		9	2.62412	1
E9PUM4	Talin-1	Tln1	43.4114	558	323.31	0		10	3.5342	1
P26040	Ezrin	Ezr	33.0515	717	323.31	0		13	2.41586	1
P26041	Moesin	Msn	11.386	1336	323.31	0		26	1.69091	1
P26043	Radixin	Rdx			5.9486	0.0009		2	0.959114
P26151	High affinity immunoglobulin gamma Fc receptor I	Fcgr1	12.6088	1280	5.228	0.00087		2	1.23016	0.666667
E0CXB9	Catenin alpha-1	Ctnna1	16.9629	1106	160.94	0		1	2.90796	1
P26262	Plasma kallikrein;Plasma kallikrein heavy chain;Plasma kallikrein light chain	Klkb1	68.1476	354	126.17	0		17	3.36541	1
Q3KQM4	Splicing factor U2AF 65 kDa subunit	U2af2	15.4637	1159	13.683	0.000556		5	1.81543	1
F7CFA5	Glutamate dehydrogenase 1, mitochondrial	Glud1	13.869	1232	9.5902	0.00051		2	1.93968	0.666667
P70305	Phosphatidylinositol 3-kinase regulatory subunit alpha	Pik3r1	18.2823	1069	141.13	0		1	2.33187	1
P26516	26S proteasome non-ATPase regulatory subunit 7	Psmd7	8.97359	1451	323.31	0		10	2.89314	1
A2AFS0	Serine--tRNA ligase, cytoplasmic	Sars	95.354	231	317.93	0		10	3.05461	1
P26645	Myristoylated alanine-rich C-kinase substrate	Marcks	38.6039	627	252.88	0		2	2.28863	1
P26883	Peptidyl-prolyl cis-trans isomerase FKBP1A	Fkbp1a			2.7454	0.00915		1	0.73704
P27005	Protein S100-A8	S100a8	145.696	101	323.31	0		3	6.74862	1
P27046	Alpha-mannosidase 2	Man2a1	2.76827	1783	2.7712	0.00882		2	1.0452	0.666667
P27048	Small nuclear ribonucleoprotein-associated protein B;Small nuclear ribonucleoprotein-associated protein N	Snrpb;Snrpn	1.95455	1805	3.4059	0.00504		2	1.21281	0.666667
Q9D034	Guanine nucleotide-binding protein subunit alpha-13	Gna13			48.891	0		2	0.850211	0.333333
A0A087WNS0	60S ribosomal protein L3	Rpl3	8.97919	1450	323.31	0		1	1.23086	1
P27773	Protein disulfide-isomerase A3	Pdia3	52.788	471	323.31	0		24	3.02833	1
Q8VDU4	Proto-oncogene vav	Vav1	164.769	85	124.57	0		14	4.29729	1
G3UZW8	Proteasome subunit beta type-8;Proteasome subunit beta type	Psmb8	6.81241	1558	28.327	0		1	3.0459	0.666667
P28271	Cytoplasmic aconitate hydratase	Aco1	30.338	756	44.871	0		5	2.98556	0.666667
P28293	Cathepsin G	Ctsg	56.4749	444	11.22	0.000529		4	2.75281	1
P28474	Alcohol dehydrogenase class-3	Adh5	66.859	369	217.05	0		5	3.33141	1
P28653	Biglycan	Bgn			10.07	0.000516		2	1.40802	0.333333
P28658	Ataxin-10	Atxn10	68.9211	347	151.77	0		10	4.04069	1
P28665	Murinoglobulin-1	Mug1	25.0236	878	323.31	0		56	2.06786	1
P28666	Murinoglobulin-2	Mug2			-2	1	+	1	0.72387	0.333333
P28667	MARCKS-related protein	Marcksl1	19.4065	1037	158.97	0		2	1.12916	1
H3BJ90	Granulins;Acrogranin;Granulin-1;Granulin-2;Granulin-3;Granulin-4;Granulin-5;Granulin-6;Granulin-7	Grn	106.254	185	323.31	0		4	3.32086	1
P28828	Receptor-type tyrosine-protein phosphatase mu	Ptprm			11.752	0.000535		1	0.637523	0.333333
P28843	Dipeptidyl peptidase 4;Dipeptidyl peptidase 4 membrane form;Dipeptidyl peptidase 4 soluble form	Dpp4			9.2165	0.000505		3	1.12232	0.333333
Q1MX41	Protein kinase C delta type;Protein kinase C delta type regulatory subunit;Protein kinase C delta type catalytic subunit;Protein kinase C	Prkcd	33.8173	703	31.047	0		4	2.90618	1
F6ZAX1	Polyadenylate-binding protein 1;Polyadenylate-binding protein	Pabpc1;Pabpc6	17.7128	1081	187.45	0		1	1.59805	1
G3UXM2	Tyrosine-protein phosphatase non-receptor type 6	Ptpn6	362.054	7	323.31	0		1	5.99867	1
H3BKD3	Ferritin;Ferritin light chain 1;Ferritin light chain 2	Ftl1;Ftl2	10.9821	1350	323.31	0		2	1.68425	1
P29416	Beta-hexosaminidase subunit alpha	Hexa	29.7906	770	130.86	0		10	2.913	1
P29533-2	Vascular cell adhesion protein 1	Vcam1	107.36	182	52.975	0		5	4.08182	1
P29699	Alpha-2-HS-glycoprotein	Ahsg	8.12785	1492	323.31	0		8	1.3989	1
P29758	Ornithine aminotransferase, mitochondrial	Oat	3.69987	1714	3.2854	0.00616		1	1.42733	0.666667
P29788	Vitronectin	Vtn	16.9672	1105	323.31	0		18	1.59913	1
B0R0E9	Creatine kinase U-type, mitochondrial	Ckmt1	9.56513	1417	12.111	0.000541		1	1.52155	0.666667
P30355	Arachidonate 5-lipoxygenase-activating protein	Alox5ap	10.2551	1390	5.5163	0.000881		3	2.07589	0.666667
P30412	Peptidyl-prolyl cis-trans isomerase C	Ppic	123.691	150	115.69	0		4	4.27967	1
D3YVC6	High mobility group protein B2	Hmgb2	84.1581	271	7.2524	0.000474		1	2.824	1
Q3UZG4	Aminoacyl tRNA synthase complex-interacting multifunctional protein 1;Endothelial monocyte-activating polypeptide 2	Aimp1	0.546916	1823	206.87	0		10	0.531525	1
H3BK84	cAMP-dependent protein kinase type II-beta regulatory subunit	Prkar2b	13.543	1246	102.43	0		2	1.63657	0.666667
P31428	Dipeptidase 1	Dpep1	5.31545	1626	66.293	0		2	1.42586	0.666667
P31532	Serum amyloid A-4 protein	Saa4	68.5114	353	323.31	0		6	4.52928	1
P31725	Protein S100-A9	S100a9	156.837	93	323.31	0		4	4.61823	1
Q925P2-2	Carcinoembryonic antigen-related cell adhesion molecule 1	Ceacam1	1.79065	1810	38.384	0		1	1.24192	0.666667
P31938	Dual specificity mitogen-activated protein kinase kinase 1	Map2k1	28.8706	790	168.61	0		1	3.05705	1
P31996-2	Macrosialin	Cd68	20.217	1021	2.7421	0.00914		2	2.92629	0.666667
P32037	Solute carrier family 2, facilitated glucose transporter member 3	Slc2a3			7.5463	0.00048		2	0.685611	0.333333
D6RI87	Lupus La protein homolog	Ssb	8.30972	1487	10.852	0.000525		2	2.0089	1
A0A0A6YWH7	Antithrombin-III	Serpinc1	7.11948	1538	323.31	0		15	1.38026	1
E0CXX4	Tryptophan--tRNA ligase, cytoplasmic;T1-TrpRS;T2-TrpRS	Wars	8.61042	1473	147.26	0		1	1.16157	1
P33267	Cytochrome P450 2F2	Cyp2f2	53.047	470	323.31	0		28	2.56409	1
P33587	Vitamin K-dependent protein C;Vitamin K-dependent protein C light chain;Vitamin K-dependent protein C heavy chain;Activation peptide	Proc	18.7305	1058	4.2195	0.00287		2	2.9085	0.666667
P33609	DNA polymerase alpha catalytic subunit	Pola1	2.78505	1779	15.888	0		2	0.976672	0.666667
P33610	DNA primase large subunit	Prim2			3.0164	0.00829		1	1.71774	0.333333
H7BX22	Ran-specific GTPase-activating protein	Ranbp1			6.0594	0.000907		2	1.30447	0.333333
P34884	Macrophage migration inhibitory factor	Mif	22.5081	942	323.31	0		4	1.75651	1
P34914-2	Bifunctional epoxide hydrolase 2;Cytosolic epoxide hydrolase 2;Lipid-phosphate phosphatase	Ephx2			12.193	0.000542		2	2.08365	0.333333
P34928	Apolipoprotein C-I;Truncated apolipoprotein C-I	Apoc1			116.13	0		2	1.36246	0.333333
D3Z705	Macrophage metalloelastase	Mmp12			9.5159	0.000509		2	0.734896	0.333333
P35235-2	Tyrosine-protein phosphatase non-receptor type 11	Ptpn11			4.892	0.000853		1	0.499707	0.333333
Q9CQI1	Pulmonary surfactant-associated protein A	Sftpa1	20.4377	1011	323.31	0		7	2.04176	1
D3YWL1	Ras-related protein Rab-3D;Ras-related protein Rab-3B;Ras-related protein Rab-3A;Ras-related protein Rab-3C	Rab3d;Rab3b;Rab3a;Rab3c			29.424	0		0	1.33878	0.333333
A2A5F6	Ras-related protein Rab-5C	Rab5c	102.51	199	176.76	0		1	3.91441	1
Q8BHD0	Ras-related protein Rab-6A;Ras-related protein Rab-6B	Rab6a;Rab6b	12.4	1287	50.84	0		1	1.37078	1
P35282	Ras-related protein Rab-21	Rab21	59.509	424	31.37	0		6	2.8941	1
P35293	Ras-related protein Rab-18	Rab18	57.459	438	57.259	0		8	3.14411	1
P35456-2	Urokinase plasminogen activator surface receptor	Plaur	10.8458	1360	185.6	0		1	3.66171	0.666667
P35459	Lymphocyte antigen 6D	Ly6d			3.4989	0.00469		1	0.999884	0.333333
P35564	Calnexin	Canx	66.5642	371	252.42	0		11	4.56869	1
D3YZ71	AP-1 complex subunit mu-1	Ap1m1			3.9997	0.00324		1	0.624183	0.333333
B1AXW5	Peroxiredoxin-1	Prdx1	10.3091	1386	200.46	0		11	1.28699	1
P35762	CD81 antigen	Cd81	17.2186	1094	108.19	0		3	3.42042	0.666667
P35821	Tyrosine-protein phosphatase non-receptor type 1	Ptpn1	43.3219	559	10.977	0.000526		6	2.30709	1
P35831	Tyrosine-protein phosphatase non-receptor type 12	Ptpn12	18.5411	1063	19.154	0		5	1.55601	1
F8VQK7	60S ribosomal protein L12	Rpl12	6.39179	1584	323.31	0		1	1.04505	1
G3UX28	60S ribosomal protein L18	Rpl18	23.3708	913	91.354	0		1	1.65278	1
F6R7H8	NADPH--cytochrome P450 reductase	Por	50.69	488	323.31	0		1	5.18161	1
P38647	Stress-70 protein, mitochondrial	Hspa9	9.24711	1434	5.9944	0.000904		3	1.13112	0.666667
P39039-2	Mannose-binding protein A	Mbl1	72.9878	327	22.742	0		1	4.26532	1
P39654	Arachidonate 15-lipoxygenase	Alox15	28.3966	809	195.31	0		7	5.32948	0.666667
P40124	Adenylyl cyclase-associated protein 1	Cap1	13.4416	1252	323.31	0		19	1.66169	1
P40142	Transketolase	Tkt	289.059	25	323.31	0		18	5.1378	1
A2AIJ2	CD82 antigen;Tetraspanin	Cd82	2.82103	1777	5.0838	0.000865		1	1.65474	0.666667
P40240	CD9 antigen	Cd9	13.8285	1235	150.11	0		5	1.58186	1
P40336	Vacuolar protein sorting-associated protein 26A	Vps26a	17.6851	1082	51.064	0		5	1.67416	0.666667
P40936	Indolethylamine N-methyltransferase	Inmt	19.0218	1048	323.31	0		10	2.18157	1
P41105	60S ribosomal protein L28	Rpl28	14.9104	1185	7.4143	0.000478		3	2.98434	0.666667
P41241	Tyrosine-protein kinase CSK	Csk	1.08589	1819	3.896	0.00361		2	0.63197	1
A2A5K8	Matrix metalloproteinase-9	Mmp9	161.352	87	108.3	0		1	4.75192	1
P41317	Mannose-binding protein C	Mbl2	151.072	98	323.31	0		7	6.99035	1
P41731	CD63 antigen	Cd63			63.209	0		1	1.41689
P42125	Enoyl-CoA delta isomerase 1, mitochondrial	Eci1			4.4296	0.00291		2	1.66256	0.333333
B7ZC18	Signal transducer and activator of transcription 3;Signal transducer and activator of transcription	Stat3	108.846	180	323.31	0		15	3.73396	1
P42669	Transcriptional activator protein Pur-alpha	Pura	16.3157	1122	158.4	0		6	3.79626	1
P42703-2	Leukemia inhibitory factor receptor	Lifr	77.1242	309	119.84	0		10	4.55169	1
H3BJB6	T-complex protein 1 subunit theta	Cct8	16.7828	1114	323.31	0		13	2.07249	1
P43247	DNA mismatch repair protein Msh2	Msh2			5.9927	0.000903		3	0.900165	0.333333
P43274	Histone H1.4	Hist1h1e			31.357	0		1	1.48313
P43275	Histone H1.1	Hist1h1a			18.702	0		3	1.15478	0.333333
P43276	Histone H1.5	Hist1h1b	190.079	59	43.58	0		3	3.87847	1
P43277	Histone H1.3	Hist1h1d	201.082	52	182.78	0		4	5.52996	1
P43346	Deoxycytidine kinase	Dck			7.0606	0.000941		2	0.944441	0.333333
B1AXR3	Perilipin-2	Plin2	59.3368	428	58.16	0		3	2.79993	1
D3YVJ7	Aldose reductase	Akr1b1	90.4222	249	118.12	0		3	3.15779	1
D3Z799	Mannosyl-oligosaccharide 1,2-alpha-mannosidase IA	Man1a1			7.5039	0.00048		1	1.08963	0.333333
P45878	Peptidyl-prolyl cis-trans isomerase FKBP2	Fkbp2	21.6897	969	72.753	0		2	4.02333	0.666667
D6RFD7	Medium-chain specific acyl-CoA dehydrogenase, mitochondrial	Acadm	61.7392	408	199.94	0		1	2.51225	1
P46061	Ran GTPase-activating protein 1	Rangap1	66.5328	372	323.31	0		16	3.80332	1
F2Z3Y2	Glutathione peroxidase 3;Glutathione peroxidase	Gpx3	4.53035	1677	323.31	0		1	1.23343	1
P46425	Glutathione S-transferase P 2	Gstp2			-2	1	+	1	0.561654	0.333333
G3UX98	Vesicle-fusing ATPase	Nsf	83.2388	273	107.88	0		1	3.16208	1
Q8BPY9	Vacuolar protein sorting-associated protein 4B	Vps4b	3.11636	1756	48.822	0		0	1.52721	0.666667
Q8BVQ9	26S protease regulatory subunit 7	Psmc2	2.9538	1764	323.31	0		25	1.31673	1
D3YYB3	Ras-related protein Rab-11B;Ras-related protein Rab-11A	Rab11b;Rab11a	26.5677	845	218.22	0		1	2.35792	1
P46664	Adenylosuccinate synthetase isozyme 2	Adss	74.7989	316	117.6	0		7	2.74604	1
P46935	E3 ubiquitin-protein ligase NEDD4	Nedd4			3.4963	0.00469		1	0.995458
Q9DBX5	Cytosolic phospholipase A2;Phospholipase A2;Lysophospholipase	Pla2g4a	23.7668	903	41.843	0		8	2.92298	1
P47738	Aldehyde dehydrogenase, mitochondrial	Aldh2	115.531	164	323.31	0		18	5.16146	1
P47739	Aldehyde dehydrogenase, dimeric NADP-preferring	Aldh3a1			9.3241	0.000506		2	1.04905	0.333333
D6RCW7	F-actin-capping protein subunit alpha-2	Capza2	15.5359	1154	323.31	0		5	0.932886	1
A2AMW0	F-actin-capping protein subunit beta	Capzb	19.6219	1032	323.31	0		10	1.48017	1
P47791-2	Glutathione reductase, mitochondrial	Gsr	77.7132	303	225.49	0		6	3.75598	1
M0QWR0	Dual specificity mitogen-activated protein kinase kinase 4	Map2k4	27.472	826	47.157	0		1	3.15688	1
B2KF34	Mitogen-activated protein kinase 14	Mapk14	26.0891	853	88.501	0		3	2.37741	1
D3YYE0	Glutamine--fructose-6-phosphate aminotransferase [isomerizing] 1	Gfpt1	39.4614	613	323.31	0		2	2.7532	1
P47857	ATP-dependent 6-phosphofructokinase, muscle type	Pfkm	17.864	1077	102.66	0		9	2.23946	1
P47878	Insulin-like growth factor-binding protein 3	Igfbp3			5.2577	0.000871		3	1.03019	0.333333
P47880	Insulin-like growth factor-binding protein 6	Igfbp6			4.2164	0.00287		1	1.50458
E9PUX4	60S ribosomal protein L6	Rpl6;Gm5428	15.9073	1137	316.34	0		8	2.04321	1
E9Q3T0	60S acidic ribosomal protein P1	Rplp1;Gm10073	16.8115	1112	323.31	0		2	2.1453	1
D3YYV8	60S ribosomal protein L5	Rpl5	29.1516	785	14.066	0		3	2.98659	1
P47963	60S ribosomal protein L13	Rpl13	13.7519	1242	182.69	0		5	1.42513	1
P48025	Tyrosine-protein kinase SYK;Tyrosine-protein kinase	Syk	52.428	476	155.82	0		10	3.3709	1
P48036	Annexin A5	Anxa5	44.6021	543	323.31	0		15	3.28761	1
D3YUF7	Prelamin-A/C;Lamin-A/C	Lmna	5.33336	1623	4.9602	0.000855		1	1.07464	0.666667
P48758	Carbonyl reductase [NADPH] 1	Cbr1	72.8192	330	15.497	0		8	2.86334	1
P48771	Cytochrome c oxidase subunit 7A2, mitochondrial	Cox7a2			4.824	0.00085		1	1.1219
P49182	Heparin cofactor 2	Serpind1	96.1754	226	268.61	0		9	3.52853	1
P49290	Eosinophil peroxidase;Eosinophil peroxidase light chain;Eosinophil peroxidase heavy chain	Epx			-2	1	+	1	1.59081
Q5EBP8	Heterogeneous nuclear ribonucleoprotein A1;Heterogeneous nuclear ribonucleoprotein A1, N-terminally processed	Hnrnpa1	136.815	118	52.965	0		5	4.04961	1
P49443	Protein phosphatase 1A	Ppm1a			4.5202	0.0025		2	0.5481	0.333333
P49446-3	Receptor-type tyrosine-protein phosphatase epsilon	Ptpre			5.8691	0.000898		3	1.05991	0.333333
Q811Q9-2	Choline-phosphate cytidylyltransferase A	Pcyt1a	86.755	263	114.05	0		3	3.43258	1
P49615	Cyclin-dependent-like kinase 5	Cdk5	3.32776	1741	3.3886	0.00503		2	1.4884	1
P49717	DNA replication licensing factor MCM4	Mcm4	62.6915	404	154.25	0		21	4.49356	1
Q52KC3	DNA helicase;DNA replication licensing factor MCM5	Mcm5	113.951	166	130.51	0		13	3.37352	1
P49722	Proteasome subunit alpha type-2	Psma2	20.8004	999	149.02	0		5	1.33754	1
D3Z0J2	Caveolin-1;Caveolin	Cav1	36.233	662	73.012	0		1	2.71864	1
A0A087WR20	Pro-cathepsin H;Cathepsin H mini chain;Cathepsin H;Cathepsin H heavy chain;Cathepsin H light chain	Ctsh	246.692	34	323.31	0		4	5.36897	1
A2ALT5	Adenosylhomocysteinase	Ahcy	88.1026	257	20.38	0		2	3.18224	1
D6RI86	Rab GDP dissociation inhibitor alpha	Gdi1	7.73233	1513	13.432	0.000553		1	1.07288	0.666667
P50404	Pulmonary surfactant-associated protein D	Sftpd	7.29175	1534	323.31	0		11	1.25285	1
S4R239	Pulmonary surfactant-associated protein B	Sftpb	54.6759	458	323.31	0		13	2.77572	1
D3YZ23	V-type proton ATPase catalytic subunit A	Atp6v1a	76.9387	311	323.31	0		2	3.57433	1
Q9D593	V-type proton ATPase subunit E 1	Atp6v1e1	7.01208	1543	33.979	0		2	1.46417	1
P50543	Protein S100-A11	S100a11	28.6618	795	323.31	0		3	2.24522	1
B1AR28	Very long-chain specific acyl-CoA dehydrogenase, mitochondrial	Acadvl	22.9695	925	107.71	0		3	1.16311	0.666667
D3YVH7	Proliferation-associated protein 2G4	Pa2g4	89.7764	250	45.281	0		5	3.37254	1
Q8CE80	Calpastatin	Cast	29.3511	782	164.1	0		11	2.62989	1
P51150	Ras-related protein Rab-7a	Rab7a	68.0185	356	323.31	0		10	4.24645	1
P51174	Long-chain specific acyl-CoA dehydrogenase, mitochondrial	Acadl	24.3531	889	27.488	0		5	1.44794	1
S4R1R7	60S ribosomal protein L9	Rpl9	22.5393	939	323.31	0		1	1.82312	1
P51432	1-phosphatidylinositol 4,5-bisphosphate phosphodiesterase beta-3	Plcb3			18.594	0		1	0.907759	0.333333
P51437	Cathelin-related antimicrobial peptide	Camp	116.441	163	323.31	0		4	6.10745	1
Q8BGZ6	Alpha-galactosidase A	Gla			5.0069	0.000859		2	1.54889	0.333333
P51807	Dynein light chain Tctex-type 1	Dynlt1	15.7212	1147	323.31	0		3	1.96886	1
Q3V132	ADP/ATP translocase 2;ADP/ATP translocase 2, N-terminally processed;ADP/ATP translocase 1	Slc25a5;Slc25a4	73.2901	325	20.043	0		3	2.80934	1
CON__Q05443	Lumican	Lum	39.7745	610	47.713	0		1	2.5566	1
P51906	Excitatory amino acid transporter 3	Slc1a1			5.5985	0.000884		1	1.45477
P51910	Apolipoprotein D	Apod	55.2388	452	323.31	0		6	5.53622	1
A2A600	Importin subunit alpha-1	Kpna2	9.86504	1405	31.938	0		1	1.32354	0.666667
H3BLB8	Serum paraoxonase/arylesterase 1	Pon1	17.8671	1076	323.31	0		2	1.67274	1
P52480	Pyruvate kinase PKM	Pkm	22.5676	937	323.31	0		32	1.45292	1
P52480-2	Pyruvate kinase PKM	Pkm			7.6271	0.000482		1	1.19741
A0A0A6YXG9	Uridine-cytidine kinase 1;Uridine-cytidine kinase	Uck1	6.68036	1570	27.134	0		2	2.15627	0.666667
P52633	Signal transducer and transcription activator 6	Stat6			4.9743	0.000857		2	1.15278	0.333333
D6RE43	Ribosomal protein;60S ribosomal protein L10a	Rpl10a	21.4021	981	7.1418	0.000943		1	1.42517	0.666667
P53395	Lipoamide acyltransferase component of branched-chain alpha-keto acid dehydrogenase complex, mitochondrial	Dbt	19.341	1038	16.025	0		7	3.53931	0.666667
P53702	Cytochrome c-type heme lyase	Hccs			3.7839	0.00398		2	1.01548
P53986	Monocarboxylate transporter 1	Slc16a1			3.0698	0.00757		1	0.786113
G3UXQ7	Ras-related protein Rab-2A;Ras-related protein Rab-2B	Rab2a;Rab2b	38.8102	625	152.63	0		2	2.96837	1
P54071	Isocitrate dehydrogenase [NADP], mitochondrial	Idh2	111.663	173	168.72	0		12	3.55264	1
P54116	Erythrocyte band 7 integral membrane protein	Stom	10.3082	1387	16.831	0		2	1.17852	0.666667
P54276	DNA mismatch repair protein Msh6	Msh6	13.4555	1250	37.33	0		3	1.22106	0.666667
E9Q4M2	Hormone-sensitive lipase	Lipe	22.754	927	34.763	0		4	1.21753	1
P54320	Elastin	Eln	6.97571	1546	14.43	0		3	2.13264	0.666667
P54729	NEDD8 ultimate buster 1	Nub1	16.4528	1118	68.237	0		6	4.06684	0.666667
P54775	26S protease regulatory subunit 6B	Psmc4	2.05714	1801	323.31	0		22	1.60355	1
P54818	Galactocerebrosidase	Galc	8.77816	1465	44.917	0		3	1.99053	0.666667
E9Q3T7	Adenylosuccinate lyase	Adsl	0.98448	1820	208.95	0		11	1.17812	1
P54823	Probable ATP-dependent RNA helicase DDX6	Ddx6	27.2085	831	19.525	0		5	2.16765	1
P54923	[Protein ADP-ribosylarginine] hydrolase	Adprh			13.382	0.000553		3	1.58329	0.333333
P54987	Cis-aconitate decarboxylase	Irg1			36.701	0		3	1.72345	0.333333
A2A5K2	Phospholipid transfer protein	Pltp	28.6143	797	323.31	0		15	1.97351	1
P55096	ATP-binding cassette sub-family D member 3	Abcd3	7.30705	1533	8.1638	0.000488		3	1.26411	0.666667
P55258	Ras-related protein Rab-8A	Rab8a	48.7682	501	9.3685	0.000507		4	2.91788	1
P55264	Adenosine kinase	Adk			9.1041	0.000502		1	0.802749	0.333333
P55264-2	Adenosine kinase	Adk	52.079	480	20.248	0		6	3.06521	1
P55284	Cadherin-5	Cdh5	4.78844	1660	4.8752	0.000852		3	1.26099	0.666667
F6WMD1	Alpha-2-macroglobulin receptor-associated protein	Lrpap1	32.9903	718	11.941	0.000538		1	1.90417	1
P56387	Dynein light chain Tctex-type 3	Dynlt3			15.69	0		1	1.43315	0.333333
P56391	Cytochrome c oxidase subunit 6B1	Cox6b1	19.2607	1041	6.6714	0.000928		4	2.03431	0.666667
Q3U4W8	Ubiquitin carboxyl-terminal hydrolase;Ubiquitin carboxyl-terminal hydrolase 5	Usp5	87.5302	259	323.31	0		19	3.59064	1
P56480	ATP synthase subunit beta, mitochondrial	Atp5b	86.2775	266	323.31	0		21	4.78024	1
F7B6D3	Sjoegren syndrome/scleroderma autoantigen 1 homolog	Sssca1	10.2149	1394	66.031	0		1	1.19988	1
G3UXT7	RNA-binding protein FUS	Fus;Taf15	27.4219	827	9.5419	0.00051		2	1.77571	0.666667
P57080	Ubiquitin carboxyl-terminal hydrolase 25	Usp25	38.0624	637	18.723	0		8	2.62693	1
P57716	Nicastrin	Ncstn			7.36	0.000476		1	1.9378	0.333333
P57746	V-type proton ATPase subunit D	Atp6v1d	28.1873	813	30.04	0		4	2.0334	1
F8WJI4	Endoplasmic reticulum resident protein 29	Erp29	34.7931	686	5.6212	0.000885		1	2.35101	1
D3YZT9	Elongation factor 1-delta	Eef1d			82.805	0		0	0.955496
D3Z761	Alpha-actinin-4	Actn4	40.491	599	323.31	0		1	2.82336	1
G5E883	U2 small nuclear ribonucleoprotein A	Snrpa1			6.0153	0.000904		2	1.66431	0.333333
E9PZ69	Transmembrane 9 superfamily member 2	Tm9sf2			8.7337	0.000498		2	1.51246	0.333333
P58252	Elongation factor 2	Eef2	44.5752	544	323.31	0		31	2.50804	1
V9GX64	Striatin-4	Strn4			3.8961	0.00361		1	0.937141	0.333333
Z4YJL4	182 kDa tankyrase-1-binding protein	Tnks1bp1	18.991	1051	193.56	0		13	2.95472	1
S4R227	Vacuolar protein sorting-associated protein 33B	Vps33b	11.9936	1305	33.644	0		2	1.87778	0.666667
P59325	Eukaryotic translation initiation factor 5	Eif5	11.4917	1332	17.086	0		4	2.32596	0.666667
Q3UHP6	Ankyrin repeat and SAM domain-containing protein 1A	Anks1;Anks1a			3.2882	0.00616		1	1.47139	0.333333
Q3U332	Ras and Rab interactor 3	Rin3			6.8157	0.000932		1	1.38911	0.333333
P59764	Dedicator of cytokinesis protein 4	Dock4	16.8644	1109	91.853	0		5	2.86885	0.666667
E9PWA7	Actin-related protein 2/3 complex subunit 4	Arpc4	95.1913	232	54.201	0		3	4.57115	1
Q05CB6	RuvB-like 1	Ruvbl1	5.26565	1627	323.31	0		1	1.12656	1
P60229	Eukaryotic translation initiation factor 3 subunit E	Eif3e	22.6302	932	129.92	0		16	2.19198	1
P60335	Poly(rC)-binding protein 1	Pcbp1	43.9581	552	323.31	0		11	2.41115	1
P60670-2	Nuclear protein localization protein 4 homolog	Nploc4			42.966	0		3	1.45555	0.333333
F8WGM8	Actin, cytoplasmic 1;Actin, cytoplasmic 1, N-terminally processed	Actb			323.31	0		0	0.771034
P60766-1	Cell division control protein 42 homolog	Cdc42	26.0324	854	323.31	0		4	1.81546	1
P60843	Eukaryotic initiation factor 4A-I	Eif4a1	183.74	64	323.31	0		14	4.44254	1
P60867	40S ribosomal protein S20	Rps20	49.7004	495	9.6572	0.000511		4	3.66653	1
P61021	Ras-related protein Rab-5B	Rab5b			31.881	0		2	0.993591	0.333333
P61027	Ras-related protein Rab-10	Rab10	79.8252	292	83.414	0		4	3.55524	1
P61028	Ras-related protein Rab-8B	Rab8b	23.0291	923	12.959	0.000549		1	2.0219	0.666667
G5E919	NEDD8-conjugating enzyme Ubc12	Ube2m			20.208	0		1	0.967848	0.333333
P61089	Ubiquitin-conjugating enzyme E2 N	Ube2n	23.8045	901	68.648	0		4	1.93323	1
P61161	Actin-related protein 2	Actr2	87.6925	258	232.63	0		10	2.95773	1
P61164	Alpha-centractin	Actr1a	3.03126	1760	323.31	0		3	0.84325	1
P61202	COP9 signalosome complex subunit 2	Cops2	15.6651	1150	100.7	0		10	2.55308	1
P84078	ADP-ribosylation factor 1;ADP-ribosylation factor 3	Arf1;Arf3	28.6645	794	323.31	0		9	2.22474	1
E9Q006	ADP-ribosylation factor-like protein 1	Arl1	73.3113	324	91.264	0		1	3.48649	1
P61222	ATP-binding cassette sub-family E member 1	Abce1	78.0236	300	55.494	0		11	4.687	1
P61226	Ras-related protein Rap-2b	Rap2b			-2	1	+	1	1.0004	0.333333
A2A4Q0	60S ribosomal protein L27	Rpl27	91.6292	244	6.1636	0.000912		1	3.08755	1
D3YV25	ADP-ribosylation factor 4	Arf4			163.92	0		0	1.09802	0.333333
Q3TIR6	Prefoldin subunit 3	Vbp1	36.1142	663	58.926	0		2	2.2014	1
P61924	Coatomer subunit zeta-1	Copz1	14.66	1199	99.314	0		3	1.36317	1
P61967	AP-1 complex subunit sigma-1A	Ap1s1			37.644	0		1	1.62474
H3BJ43	Heterogeneous nuclear ribonucleoprotein K	Hnrnpk;Gm7964	111.619	174	323.31	0		1	4.08981	1
P61982	14-3-3 protein gamma;14-3-3 protein gamma, N-terminally processed	Ywhag	11.7115	1321	320.46	0		3	1.15897	1
P62046	Leucine-rich repeat and calponin homology domain-containing protein 1	Lrch1	10.9337	1355	19.227	0		5	1.94932	1
F6SVV1	40S ribosomal protein S7	Rps7;Gm9493	60.4473	414	109.33	0		6	3.95656	1
P62137	Serine/threonine-protein phosphatase PP1-alpha catalytic subunit	Ppp1ca	102.484	200	323.31	0		15	4.01345	1
P62141	Serine/threonine-protein phosphatase PP1-beta catalytic subunit	Ppp1cb	12.1297	1299	52.318	0		2	0.85639	0.666667
P62192	26S protease regulatory subunit 4	Psmc1	2.77274	1781	323.31	0		16	1.42547	1
Q8K1K2	26S protease regulatory subunit 8	Psmc5	5.18109	1629	323.31	0		16	1.36278	1
G3UX57	Calmodulin;Calmodulin-like protein 3	Calm1;Calml3	12.3424	1290	287.58	0		1	1.3504	1
P62242	40S ribosomal protein S8	Rps8	6.91125	1547	323.31	0		9	1.64142	1
D3Z712	40S ribosomal protein S15a	Rps15a	28.4996	800	48.447	0		5	2.75093	1
P62259	14-3-3 protein epsilon	Ywhae	10.5144	1377	176.63	0		13	1.36752	1
D3YVF4	40S ribosomal protein S14	Rps14	17.9917	1071	49.128	0		1	2.94542	0.666667
P62267	40S ribosomal protein S23	Rps23			22.192	0		2	1.35903	0.333333
P62281	40S ribosomal protein S11	Rps11	8.85118	1462	70.461	0		6	0.926704	1
P62301	40S ribosomal protein S13	Rps13	4.65658	1668	77.438	0		6	1.01494	1
E9Q0W8	Small nuclear ribonucleoprotein E	Snrpe			14.64	0		1	1.69315	0.333333
P62307	Small nuclear ribonucleoprotein F	Snrpf			5.281	0.000871		1	0.900974	0.333333
P62309	Small nuclear ribonucleoprotein G	Snrpg	17.1516	1097	12.289	0.000543		2	2.01428	0.666667
P62315	Small nuclear ribonucleoprotein Sm D1	Snrpd1			36.551	0		2	1.22217	0.333333
D3Z5N9	Small nuclear ribonucleoprotein Sm D2	Snrpd2;Gm5449	35.634	671	24.797	0		2	2.48749	0.666667
P62320	Small nuclear ribonucleoprotein Sm D3	Snrpd3	36.3635	659	8.6561	0.000497		3	2.75161	1
P62322	U6 snRNA-associated Sm-like protein LSm5	Lsm5			5.8244	0.000896		1	1.15472
P62331	ADP-ribosylation factor 6	Arf6			10.058	0.000516		1	0.958962
P62334	26S protease regulatory subunit 10B	Psmc6	2.67498	1787	323.31	0		18	1.5697	1
E0CXZ9	Voltage-gated potassium channel subunit beta-2	Kcnab2	20.3962	1014	143.44	0		3	1.4603	0.666667
A2AVR9	Dynein light chain roadblock-type 1	Dynlrb1	27.1295	833	76.818	0		4	1.82466	1
P62631	Elongation factor 1-alpha 2	Eef1a2			49.636	0		1	1.82496
P62700	Protein yippee-like 5	Ypel5			4.0263	0.00325		2	1.3139
P62702	40S ribosomal protein S4, X isoform	Rps4x	16.4136	1119	232.39	0		13	1.69897	1
P62715	Serine/threonine-protein phosphatase 2A catalytic subunit beta isoform	Ppp2cb			-2	1	+	1	1.28509	0.333333
P62717	60S ribosomal protein L18a	Rpl18a	20.5688	1008	35.951	0		4	2.65618	1
P62743	AP-2 complex subunit sigma	Ap2s1			3.597	0.00432		2	1.42818	0.333333
A2A7R5	Hippocalcin-like protein 1	Hpcal1	44.4936	545	11.821	0.000537		1	2.57148	1
D3YTY6	60S ribosomal protein L23a	Rpl23a;Gm6096	56.8719	440	8.2718	0.000489		2	2.36703	1
P62754	40S ribosomal protein S6	Rps6	14.081	1224	279.14	0		6	1.40439	1
P62774	Myotrophin	Mtpn	24.6257	885	57.417	0		3	3.3328	1
P62806	Histone H4	Hist1h4a	18.6555	1060	323.31	0		9	1.42999	1
P62814	V-type proton ATPase subunit B, brain isoform	Atp6v1b2	19.8802	1028	232.18	0		14	1.88443	1
Q3TYH2	Ras-related protein Rab-1A	Rab1A			6.2189	0.000914		0	1.12816
Q61820	GTP-binding nuclear protein Ran	Ran	88.6259	253	266.27	0		3	5.63004	1
A2A6F8	60S ribosomal protein L23	Rpl23	21.4857	977	323.31	0		2	1.47008	1
P62835	Ras-related protein Rap-1A	Rap1a	14.664	1198	34.903	0		3	2.1869	1
P62843	40S ribosomal protein S15	Rps15	16.2605	1126	237.26	0		3	3.11048	0.666667
P62849-2	40S ribosomal protein S24	Rps24	80.8623	285	16.868	0		4	2.55755	1
P62852	40S ribosomal protein S25	Rps25	14.7114	1194	8.3913	0.000492		3	2.23487	1
P62855	40S ribosomal protein S26	Rps26	34.058	695	53.78	0		2	2.54658	1
P62869	Transcription elongation factor B polypeptide 2	Tceb2	5.02399	1642	21.586	0		3	3.13216	0.666667
Q61011	Guanine nucleotide-binding protein G(I)/G(S)/G(T) subunit beta-1	Gnb1	72.2811	333	323.31	0		0	3.29729	1
P62878	E3 ubiquitin-protein ligase RBX1;E3 ubiquitin-protein ligase RBX1, N-terminally processed	Rbx1			38.404	0		1	1.72483	0.333333
V9GWY1	Guanine nucleotide-binding protein G(I)/G(S)/G(T) subunit beta-2	Gnb2	129.032	136	323.31	0		2	5.09422	1
P62889	60S ribosomal protein L30	Rpl30	5.48078	1620	71.122	0		4	1.69601	1
A0A0A6YXL3	60S ribosomal protein L31	Rpl31	12.3641	1288	259.14	0		1	3.54278	1
P62908	40S ribosomal protein S3	Rps3	51.198	487	323.31	0		12	2.68978	1
P62911	60S ribosomal protein L32	Rpl32	84.9022	268	20.26	0		2	3.87677	1
P62915	Transcription initiation factor IIB	Gtf2b			4.8546	0.000851		2	1.33294	0.333333
P62918	60S ribosomal protein L8	Rpl8	10.7351	1366	301.27	0		6	1.4576	1
A2BGG7	Nuclease-sensitive element-binding protein 1	Ybx1	104.059	192	264.48	0		2	4.21732	1
J3QMC2	Profilin-1;Profilin	Pfn1	46.8569	520	323.31	0		2	2.57398	1
D3YYZ2	Ubiquitin-40S ribosomal protein S27a;Ubiquitin;40S ribosomal protein S27a;Ubiquitin-60S ribosomal protein L40;Ubiquitin;60S ribosomal protein L40;Polyubiquitin-B;Ubiquitin;Polyubiquitin-C;Ubiquitin;Ubiquitin-related 1;Ubiquitin-related 2	Rps27a;Gm8797;Uba52;Kxd1;Ubc;Ubb;Gm7808	5.57787	1615	199.71	0		2	0.282592	1
P60764	Ras-related C3 botulinum toxin substrate 1;Ras-related C3 botulinum toxin substrate 3	Rac1;Rac3	65.5281	383	21.648	0		1	2.87242	1
Q5SW16	Platelet-activating factor acetylhydrolase IB subunit alpha	Pafah1b1			11.136	0.000528		2	1.40674	0.333333
Q504P4	Heat shock cognate 71 kDa protein	Hspa8	18.9454	1055	323.31	0		27	1.47183	1
B0QZN5	Vesicle-associated membrane protein 3;Vesicle-associated membrane protein 2	Vamp3;Vamp2	31.1453	745	22.45	0		1	2.82116	0.666667
D3YU75	Translationally-controlled tumor protein	Tpt1	101.193	204	27.898	0		1	4.24474	1
B1AXX9	DnaJ homolog subfamily A member 1	Dnaja1	7.85146	1507	161.53	0		4	0.992861	1
P63038	60 kDa heat shock protein, mitochondrial	Hspd1	117.946	160	323.31	0		20	5.42495	1
P63073	Eukaryotic translation initiation factor 4E	Eif4e	17.7249	1080	38.758	0		3	1.19046	0.666667
F6VEI7	Mitogen-activated protein kinase 1	Mapk1	23.4802	911	79.868	0		1	1.34997	1
P63087	Serine/threonine-protein phosphatase PP1-gamma catalytic subunit	Ppp1cc			-2	1	+	1	0.861844
Z4YKV1	Guanine nucleotide-binding protein G(s) subunit alpha isoforms short;Guanine nucleotide-binding protein G(s) subunit alpha isoforms XLas	Gnas	3.21328	1749	24.301	0		5	1.70317	0.666667
D3YXN6	14-3-3 protein zeta/delta	Ywhaz	10.3731	1384	323.31	0		1	1.38956	1
Q80ZS7	Dynein light chain 1, cytoplasmic	Dynll1	10.6932	1369	323.31	0		1	0.911957	1
P63213	Guanine nucleotide-binding protein G(I)/G(S)/G(O) subunit gamma-2	Gng2	51.524	484	12.751	0.000547		2	2.9711	1
P63254	Cysteine-rich protein 1	Crip1			5.3679	0.000875		2	1.18376	0.333333
B1ATY1	Actin, cytoplasmic 2;Actin, cytoplasmic 2, N-terminally processed	Actg1	18.4076	1067	323.31	0		11	1.61941	1
P63276	40S ribosomal protein S17	Rps17	81.0367	283	323.31	0		4	4.05734	1
P63321	Ras-related protein Ral-A	Rala	2.77035	1782	14.395	0		3	0.940923	0.666667
Q3UW83	40S ribosomal protein S10	Rps10	9.94756	1404	75.567	0		3	4.99361	0.666667
P48455	Serine/threonine-protein phosphatase 2B catalytic subunit alpha isoform;Serine/threonine-protein phosphatase;Serine/threonine-protein phosphatase 2B catalytic subunit beta isoform	Ppp3ca;Ppp3cb	40.6628	598	9.0596	0.000502		1	2.3413	1
P63330	Serine/threonine-protein phosphatase 2A catalytic subunit alpha isoform	Ppp2ca	45.6693	533	323.31	0		7	3.29377	1
Q5SQG5	Prohibitin	Phb	12.6184	1279	20.129	0		2	1.99033	1
G3UXU2	Casein kinase II subunit beta	Csnk2b	54.3396	462	21.88	0		1	3.79505	1
P67984	60S ribosomal protein L22	Rpl22	54.7356	457	97.138	0		3	3.04486	1
D3Z2K3	Actin, alpha cardiac muscle 1;Actin, alpha skeletal muscle;Actin, aortic smooth muscle;Actin, gamma-enteric smooth muscle	Actc1;Acta1;Acta2;Actg2	67.9971	357	166.2	0		4	5.15675	1
D3YZS3	Ubiquitin-conjugating enzyme E2 L3	Ube2l3	19.0085	1049	8.6299	0.000496		1	1.57189	1
P68040	Guanine nucleotide-binding protein subunit beta-2-like 1;Guanine nucleotide-binding protein subunit beta-2-like 1, N-terminally processed	Gnb2l1	58.7698	430	140	0		11	3.82818	1
P68369	Tubulin alpha-1A chain;Tubulin alpha-3 chain	Tuba1a;Tuba3a	209.363	46	85.426	0		3	6.10075	1
G3UZR1	Tubulin beta-4B chain	Tubb4b	19.1195	1046	323.31	0		3	1.82416	1
P68373	Tubulin alpha-1C chain	Tuba1c	12.7526	1275	144.77	0		2	3.89864	0.666667
F8WI35	Histone H3.1;Histone H3	Hist1h3a;H3f3a			69.858	0		0	1.58595	0.333333
P68510	14-3-3 protein eta	Ywhah	28.4418	806	310.18	0		6	3.93929	1
P70168	Importin subunit beta-1	Kpnb1	310.164	22	323.31	0		28	6.31921	1
P70188-2	Kinesin-associated protein 3	Kifap3	17.1199	1100	191.56	0		4	1.15977	1
P70261	Paladin	Pald1			12.052	0.000539		1	0.702844	0.333333
D6RH37	Serine/threonine-protein kinase N1	Pkn1	8.03085	1499	122.3	0		7	1.52879	1
E0CY03	Selenoprotein P	Sepp1	137.725	115	323.31	0		1	4.84325	1
D6RHS6	Phosphatidylethanolamine-binding protein 1;Hippocampal cholinergic neurostimulating peptide	Pebp1	2.91944	1768	11.863	0.000537		1	1.74331	0.666667
P70302	Stromal interaction molecule 1	Stim1			2.9989	0.00829		2	0.761637
A2AEQ5	CTP synthase 2	Ctps2			4.1346	0.00286		1	1.03684	0.333333
P70335-2	Rho-associated protein kinase 1	Rock1	6.55593	1575	19.994	0		5	0.436726	0.666667
B0R1E3	Histidine triad nucleotide-binding protein 1	Hint1	32.5746	723	47.376	0		3	3.28058	1
P70372	ELAV-like protein 1	Elavl1			3.9141	0.00362		3	0.724901	0.333333
P70389	Insulin-like growth factor-binding protein complex acid labile subunit	Igfals	97.3746	223	138.93	0		9	4.03686	1
G3UY52	Ubiquitin carboxyl-terminal hydrolase;Probable ubiquitin carboxyl-terminal hydrolase FAF-X	Usp9x	2.29557	1796	323.31	0		1	2.35744	1
P70404	Isocitrate dehydrogenase [NAD] subunit gamma 1, mitochondrial	Idh3g			3.5339	0.00469		2	0.834475	0.333333
P70441	Na(+)/H(+) exchange regulatory cofactor NHE-RF1	Slc9a3r1			6.3568	0.000917		4	1.83182	0.333333
P70460	Vasodilator-stimulated phosphoprotein	Vasp	100.359	210	166.43	0		9	3.66706	1
P70663	SPARC-like protein 1	Sparcl1	6.68105	1569	2.7095	0.00984		2	0.720488	0.666667
Q60817	Nascent polypeptide-associated complex subunit alpha;Nascent polypeptide-associated complex subunit alpha, muscle-specific form	Naca			3.8757	0.0036		1	1.80792	0.333333
P70698	CTP synthase 1	Ctps1	88.1649	256	141.89	0		16	3.58399	1
F6VEG4	Lysosomal alpha-glucosidase	Gaa	7.55232	1521	52.982	0		1	1.32854	0.666667
P80313	T-complex protein 1 subunit eta	Cct7	2.27747	1798	323.31	0		24	1.21815	1
P80314	T-complex protein 1 subunit beta	Cct2	9.9965	1403	323.31	0		24	1.47568	1
G3UYW5	T-complex protein 1 subunit delta	Cct4	4.77954	1661	323.31	0		2	1.23586	1
P80316	T-complex protein 1 subunit epsilon	Cct5	3.58571	1721	323.31	0		24	1.74854	1
E9QPA6	T-complex protein 1 subunit zeta	Cct6a	4.5951	1671	323.31	0		19	1.10014	1
F6Q609	T-complex protein 1 subunit gamma	Cct3	3.57008	1724	323.31	0		16	1.379	1
S4R2R9	Nucleobindin-2;Nesfatin-1	Nucb2	1.51535	1813	11.819	0.000536		1	1.18745	0.666667
P82198	Transforming growth factor-beta-induced protein ig-h3	Tgfbi	251.417	33	323.31	0		25	7.12026	1
F7CC62	Serine/threonine-protein kinase WNK1	Wnk1	21.7571	964	103.56	0		1	1.55296	1
P83870	PHD finger-like domain-containing protein 5A	Phf5a			18.127	0		1	1.29497
P83882	60S ribosomal protein L36a	Rpl36a			2.87	0.00816		1	0.689535
Q8VCK3	Tubulin gamma-1 chain;Tubulin gamma-2 chain	Tubg1;Tubg2	17.1247	1099	31.372	0		3	1.47991	1
P84084	ADP-ribosylation factor 5	Arf5	3.63227	1717	7.1528	0.000472		3	1.7425	0.666667
G3UW85	Enhancer of rudimentary homolog	Erh	15.3493	1165	12.223	0.000543		1	1.10755	1
Q3TWV4	AP-2 complex subunit mu	Ap2m1	22.9246	926	11.806	0.000536		6	2.7691	0.666667
P84096	Rho-related GTP-binding protein RhoG	Rhog	51.249	486	323.31	0		10	3.14492	1
A2A4X6	Serine/arginine-rich splicing factor 3	Srsf3;Gm12355	75.4669	313	35.215	0		2	3.84132	1
P84228	Histone H3.2	Hist1h3b	170.185	76	323.31	0		4	4.98706	1
P97287-2	Induced myeloid leukemia cell differentiation protein Mcl-1 homolog	Mcl1			45.802	0		1	1.36243	0.333333
P97290	Plasma protease C1 inhibitor	Serping1	18.9544	1054	323.31	0		14	1.7313	1
CON__Q95121	Pigment epithelium-derived factor	Serpinf1			6.4062	0.000921		1	0.922771	0.333333
P97310	DNA replication licensing factor MCM2	Mcm2	98.2806	220	143.62	0		14	3.80999	1
Q3ULG5	DNA replication licensing factor MCM6;DNA helicase	Mcm6	133.363	129	118.27	0		12	3.87742	1
P97315	Cysteine and glycine-rich protein 1	Csrp1	9.289	1431	46.471	0		3	3.49466	0.666667
A0A087WS37	Plakophilin-1	Pkp1	48.7563	502	32.122	0		1	3.63924	1
P97351	40S ribosomal protein S3a	Rps3a	10.4347	1380	323.31	0		10	5.57086	1
E9PZ58	Spermine synthase	Sms			5.125	0.000865		1	1.42967	0.333333
P97361	BPI fold-containing family A member 1	Bpifa1	9.04362	1447	5.6373	0.000886		2	1.71594	0.666667
P97369	Neutrophil cytosol factor 4	Ncf4	160.775	88	76.527	0		11	4.03716	1
P97370	Sodium/potassium-transporting ATPase subunit beta-3	Atp1b3	58.3839	433	14.397	0		3	3.33727	1
P97377-2	Cyclin-dependent kinase 2;Cyclin-dependent kinase 3	Cdk2;Cdk3			4.3662	0.0029		1	2.13337	0.333333
D3Z7U0	Annexin A11;Annexin	Anxa11	100.024	211	323.31	0		12	3.97759	1
S4R1F2	Annexin A4;Annexin	Anxa4	71.8223	334	323.31	0		11	3.01586	1
P97449	Aminopeptidase N	Anpep	65.8187	380	323.31	0		25	3.23613	1
P97484	Leukocyte immunoglobulin-like receptor subfamily B member 3	Lilrb3			7.1913	0.000473		1	0.719754	0.333333
P97494	Glutamate--cysteine ligase catalytic subunit	Gclc	43.8988	554	156.59	0		14	2.84006	1
P97496-2	SWI/SNF complex subunit SMARCC1	Smarcc1			2.9366	0.00824		1	0.582689	0.333333
Q8VHG0	Dimethylaniline monooxygenase [N-oxide-forming] 3	Fmo3	166.994	84	251.55	0		1	5.63293	1
Q99M46	DNA-directed RNA polymerase II subunit RPB3	Polr2c	8.03974	1498	22.511	0		2	1.71027	0.666667
REV__P28649	Coxsackievirus and adenovirus receptor homolog	Cxadr	13.042	1260	10.231	0.000518		1	1.96774	0.666667
P97805	Protein FAM3D	Fam3d			3.438	0.00506		2	1.43485	0.333333
P97814	Proline-serine-threonine phosphatase-interacting protein 1	Pstpip1			10.745	0.000524		2	1.64487	0.333333
P97821	Dipeptidyl peptidase 1;Dipeptidyl peptidase 1 exclusion domain chain;Dipeptidyl peptidase 1 heavy chain;Dipeptidyl peptidase 1 light chain	Ctsc	367.377	6	323.31	0		10	7.17945	1
P98064	Mannan-binding lectin serine protease 1;Mannan-binding lectin serine protease 1 heavy chain;Mannan-binding lectin serine protease 1 light chain	Masp1			6.5366	0.000924		4	1.98819	0.333333
P98086	Complement C1q subcomponent subunit A	C1qa	163.752	86	323.31	0		9	7.27468	1
P99024	Tubulin beta-5 chain	Tubb5	47.6277	509	323.31	0		7	2.81803	1
P99026	Proteasome subunit beta type-4	Psmb4	16.8384	1111	19.009	0		5	3.93785	0.666667
P99027	60S acidic ribosomal protein P2	Rplp2	23.9159	895	323.31	0		6	2.01318	1
P99028	Cytochrome b-c1 complex subunit 6, mitochondrial	Uqcrh	30.1038	765	55.396	0		2	1.77351	1
H3BJQ7	Peroxiredoxin-5, mitochondrial	Prdx5	100.896	208	323.31	0		7	4.14918	1
Q3TYQ9	Xanthine dehydrogenase/oxidase;Xanthine dehydrogenase;Xanthine oxidase	Xdh	13.8297	1234	323.31	0		0	1.883	1
REV__P46662	Glucose-6-phosphate 1-dehydrogenase X;Glucose-6-phosphate 1-dehydrogenase	G6pdx	167.529	82	323.31	0		1	5.01523	1
Q00623	Apolipoprotein A-I;Proapolipoprotein A-I;Truncated apolipoprotein A-I	Apoa1	15.1254	1179	323.31	0		20	1.64697	1
Q00896	Alpha-1-antitrypsin 1-3	Serpina1c			100.68	0		1	1.23159
Q00897	Alpha-1-antitrypsin 1-4	Serpina1d	5.45989	1621	323.31	0		18	0.984206	1
Q00898	Alpha-1-antitrypsin 1-5	Serpina1e	38.4177	631	246.32	0		4	2.9475	1
Q00PI9	Heterogeneous nuclear ribonucleoprotein U-like protein 2	Hnrnpul2	35.4891	673	15.806	0		4	2.3926	1
Q01149	Collagen alpha-2(I) chain	Col1a2	7.06539	1542	28.047	0		2	1.61777	0.666667
Q9WVF5	Epidermal growth factor receptor	Egfr	21.5786	972	25.848	0		10	2.26853	1
Q01320	DNA topoisomerase 2-alpha	Top2a			17.851	0		2	1.22772	0.333333
I7HPW5	Beta-2-glycoprotein 1	Apoh	14.6882	1196	242.99	0		1	1.75506	1
Q01853	Transitional endoplasmic reticulum ATPase	Vcp	19.1296	1045	323.31	0		44	1.70198	1
Q02053	Ubiquitin-like modifier-activating enzyme 1	Uba1	112.251	171	323.31	0		29	3.08424	1
Q02105	Complement C1q subcomponent subunit C	C1qc	95.9567	228	272.59	0		6	6.02644	1
Q02248	Catenin beta-1	Ctnnb1			5.5795	0.000883		1	1.4264
E9Q6A9	Junction plakoglobin	Jup	68.076	355	323.31	0		1	4.65173	1
Q02496	Mucin-1;Mucin-1 subunit alpha;Mucin-1 subunit beta	Muc1	199.841	53	40.388	0		3	5.90332	1
Q02788	Collagen alpha-2(VI) chain	Col6a2	13.9593	1229	198.08	0		11	1.54678	1
Q02819	Nucleobindin-1	Nucb1	5.86026	1607	114.9	0		11	1.74069	1
Q03160	Growth factor receptor-bound protein 7	Grb7			5.3373	0.000874		1	0.51468	0.333333
D3Z6F5	ATP synthase subunit alpha, mitochondrial;ATP synthase subunit alpha	Atp5a1	63.2235	400	323.31	0		13	3.9304	1
P29621	Serine protease inhibitor A3M	Serpina3m	3.31379	1742	323.31	0		1	0.412885	1
Q03963	Interferon-induced, double-stranded RNA-activated protein kinase	Eif2ak2	10.3834	1383	25.075	0		5	1.78993	0.666667
Q04447	Creatine kinase B-type	Ckb	30.3364	757	49.959	0		5	2.07367	1
Q04519	Sphingomyelin phosphodiesterase	Smpd1	9.83944	1406	4.2196	0.00288		3	1.17659	0.666667
Q04750	DNA topoisomerase 1	Top1			5.203	0.000868		3	1.24125	0.333333
Q04857	Collagen alpha-1(VI) chain	Col6a1	57.4666	437	323.31	0		21	3.03053	1
D3YXE8	Apolipoprotein C-II	Apoc2	17.1281	1098	323.31	0		1	4.68326	0.666667
G3UZM2	Ras-related C3 botulinum toxin substrate 2	Rac2	331.873	15	283.96	0		0	7.53543	1
Q05793	Basement membrane-specific heparan sulfate proteoglycan core protein;Endorepellin;LG3 peptide	Hspg2	4.62855	1669	7.8705	0.000485		5	1.08021	0.666667
Q05816	Fatty acid-binding protein, epidermal	Fabp5	44.4876	546	89.153	0		4	3.59499	1
E9PWF0	Thrombospondin-3	Thbs3	28.5753	798	323.31	0		12	1.54327	1
Q05915	GTP cyclohydrolase 1	Gch1			69.496	0		1	0.911446	0.333333
Q3T9T6	2-5A-dependent ribonuclease	Rnasel			21.972	0		1	1.12056	0.333333
Q06138	Calcium-binding protein 39	Cab39	4.06309	1699	10.226	0.000518		4	1.53154	0.666667
Q06185	ATP synthase subunit e, mitochondrial	Atp5i			26.364	0		1	0.902904
Q06318	Uteroglobin	Scgb1a1	128.051	139	323.31	0		4	4.44279	1
Q06770	Corticosteroid-binding globulin	Serpina6	33.4261	711	93.754	0		5	1.736	1
E9Q9B8	Clusterin;Clusterin beta chain;Clusterin alpha chain	Clu	42.2007	570	323.31	0		10	2.58208	1
Q07076	Annexin A7	Anxa7	70.0802	340	323.31	0		14	3.83336	1
Q07456	Protein AMBP;Alpha-1-microglobulin;Inter-alpha-trypsin inhibitor light chain;Trypstatin	Ambp	19.4431	1035	22.675	0		6	3.21379	0.666667
Q07797	Galectin-3-binding protein	Lgals3bp	352.939	8	323.31	0		17	7.93084	1
Q07813	Apoptosis regulator BAX	Bax			29.458	0		4	1.16891	0.333333
CON__Q2TBQ1	Coagulation factor XIII B chain	F13b	22.2354	950	74.018	0		1	2.61599	1
D3Z7R6	Calponin-2;Calponin	Cnn2	9.24606	1435	42.87	0		2	1.85591	0.666667
Q08189	Protein-glutamine gamma-glutamyltransferase E;Protein-glutamine gamma-glutamyltransferase E 50 kDa catalytic chain;Protein-glutamine gamma-glutamyltransferase E 27 kDa non-catalytic chain	Tgm3			2.8323	0.00851		2	0.893672	0.333333
Q8CGE8	Interferon-activable protein 205-B;Interferon-activable protein 205-A	Ifi205b;Ifi205a	65.0649	387	323.31	0		7	3.01625	1
Q08639	Transcription factor Dp-1	Tfdp1			5.3341	0.000873		1	1.17114	0.333333
Q08761	Vitamin K-dependent protein S	Pros1			3.1069	0.00721		2	1.15167	0.333333
Q08857	Platelet glycoprotein 4	Cd36	62.6795	405	323.31	0		11	3.56333	1
CON__ENSEMBL:ENSBTAP00000016046	Fibulin-1	Fbln1			5.8461	0.000897		1	0.916327	0.333333
Q09200	Beta-1,4 N-acetylgalactosaminyltransferase 1	B4galnt1	14.422	1211	4.0261	0.00325		2	1.30676	1
Q0KL02-2	Triple functional domain protein	Trio			62.811	0		1	1.09486	0.333333
Q0VGU8		Bpifa6			47.346	0		1	0.796127	0.333333
Q5RKT9	Beta-1,4-mannosyl-glycoprotein 4-beta-N-acetylglucosaminyltransferase	Mgat3			4.5387	0.00251		2	1.17348
Q11136	Xaa-Pro dipeptidase	Pepd			13.683	0.000556		1	1.88441	0.333333
Q19LI2	Alpha-1B-glycoprotein	A1bg	73.6681	323	136.17	0		14	2.81502	1
Q80XR6	Heterogeneous nuclear ribonucleoprotein A/B	Hnrnpab	66.5152	373	52.831	0		6	3.00283	1
Q2EMV9-2	Poly [ADP-ribose] polymerase 14	Parp14	82.1897	277	316.01	0		14	4.74077	1
Q32M07	Adenylate kinase 8	Ak8	11.698	1322	7.1125	0.000943		2	1.40109	0.666667
Q32NZ6-2	Transmembrane channel-like protein 5	Tmc5			2.8013	0.00885		1	0.962218	0.333333
Q8K0C7	Oxysterol-binding protein 1	Osbp	13.0084	1264	67.103	0		2	3.03301	1
F6UV36	Cullin-4A	Cul4a			9.8916	0.000513		1	1.08231	0.333333
D3Z4D8	BRISC complex subunit Abro1	Fam175b			14.385	0		3	2.04716	0.333333
G3UZZ2	Tapasin	Tapbp	2.69691	1786	6.9387	0.000936		1	1.65156	0.666667
Q3TDD9	Protein phosphatase 1 regulatory subunit 21	Ppp1r21			3.0889	0.00758		3	1.59142	0.333333
D6RE51	FAS-associated factor 2	Faf2			9.1608	0.000503		1	1.24307	0.333333
Q3TDT0	Tripartite motif-containing protein 3	Trim3			4.0696	0.00285		1	0.496483	0.333333
Q3TE40	Replication protein A 32 kDa subunit	Rpa2			42.794	0		1	1.74955	0.333333
A2AM70	Heterochromatin protein 1-binding protein 3	Hp1bp3	99.3842	214	43.254	0		1	3.6697	1
Q3TH34	Protein FAM45A	Fam45a			15.546	0		3	0.563895	0.333333
Q3THE2	Myosin regulatory light chain 12B	Myl12b	1.43808	1816	323.31	0		11	0.685311	1
Q3THK7	GMP synthase [glutamine-hydrolyzing]	Gmps	15.4316	1160	39.046	0		6	1.31253	1
Q91X83	S-adenosylmethionine synthase isoform type-2	Mat2a	36.8985	654	44.542	0		1	2.44554	1
Q3TIR3	Synembryn-A	Ric8a	3.23773	1748	9.0203	0.000501		3	1.33506	0.666667
B1B0F6	AP-1 complex subunit sigma-2	Ap1s2			2.9833	0.00827		1	0.571126	0.333333
Q3TIX9	U4/U6.U5 tri-snRNP-associated protein 2	Usp39			3.2685	0.00615		1	1.15131	0.333333
Q3TJZ6	Protein FAM98A	Fam98a	2.54467	1793	18.954	0		3	1.11946	0.666667
Q3TLZ6	Glutamyl-tRNA(Gln) amidotransferase subunit B, mitochondrial	Gatb			3.8298	0.00359		1	0.979999
Q922R8	Protein disulfide-isomerase A6	Pdia6	84.4592	270	311.78	0		11	4.92574	1
Q3TMX0		Sdcbp			5.6603	0.000887		1	0.839269
F6USD5	Mesencephalic astrocyte-derived neurotrophic factor	Manf			10.143	0.000517		2	1.54566
D3Z2H3	Cullin-1	Cul1			9.9496	0.000514		1	0.611153	0.333333
E9PZ92	Exocyst complex component 5	Exoc5	3.62418	1719	85.834	0		3	1.79145	0.666667
Q3TQC7	Ectonucleoside triphosphate diphosphohydrolase 5	Entpd5			20.855	0		3	1.9386	0.333333
D6RCV7	Hexokinase-3;Hexokinase	Hk3	145.593	102	323.31	0		1	5.26125	1
Q3TUE1	Far upstream element-binding protein 1	Fubp1	16.1649	1129	4.5963	0.0021		3	2.8586	0.666667
A0A087WSU0	Aspartyl aminopeptidase	Dnpep	6.88778	1549	323.31	0		1	0.895787	1
Q3UHZ7	UDP-N-acetylhexosamine pyrophosphorylase-like protein 1	Uap1l1	15.9471	1136	46.377	0		1	1.82688	1
D6RGR5	26S proteasome non-ATPase regulatory subunit 1	Psmd1	4.62382	1670	323.31	0		2	1.39492	1
D6RFT6	Ras-related protein Rab-31;Ras-related protein Rab-22A	Rab31;Rab22a	8.38619	1484	10.09	0.000517		1	1.72947	0.666667
Q3TYX3	SET and MYND domain-containing protein 5	Smyd5			3.1929	0.00611		1	1.29117	0.333333
Q3TZZ7	Extended synaptotagmin-2	Esyt2			5.9763	0.000901		1	0.888726
Q3U0V1	Far upstream element-binding protein 2	Khsrp	70.0652	341	27.621	0		6	3.50629	1
D6RCI0	Tumor necrosis factor receptor type 1-associated DEATH domain protein	Tradd	14.3673	1213	52.18	0		1	1.44798	1
Q3U1C4		Secisbp2			-2	1	+	1	2.15432	0.333333
Q3U1J4	DNA damage-binding protein 1	Ddb1	3.80067	1710	224.1	0		8	2.69181	0.666667
G3UYL4	G-protein-signaling modulator 3	Gpsm3			16.675	0		1	0.770118	0.333333
Q61316	Heat shock 70 kDa protein 4	Hspa4	102.951	197	250.2	0		16	3.70863	1
Q3U487	E3 ubiquitin-protein ligase HECTD3	Hectd3	9.24965	1433	48.752	0		11	2.05844	1
D3YUW4	DNA ligase;DNA ligase 1	Lig1	11.1348	1343	10.574	0.000523		2	2.23524	0.666667
Q3U5Q7	UMP-CMP kinase 2, mitochondrial	Cmpk2	199.299	54	321.23	0		19	5.45905	1
Q3U699	Protein C21orf2 homolog	1810043G02Rik			5.0046	0.000858		1	1.53447
Q501J6-2	Probable ATP-dependent RNA helicase DDX17	Ddx17	63.6947	395	26.792	0		5	2.12857	1
Q3U7K7	E3 ubiquitin-protein ligase TRIM21	Trim21			11.609	0.000534		2	1.55064	0.333333
Q3U7R1-2	Extended synaptotagmin-1	Esyt1	49.1301	498	152.18	0		11	2.74437	1
Q3U9D6	Exocyst complex component 6	Exoc6			9.7108	0.000512		1	0.516817	0.333333
A0A0A6YY12	Lamin-B receptor	Lbr			5.5843	0.000883		1	0.286867	0.333333
Q3UDE2	Tubulin--tyrosine ligase-like protein 12	Ttll12			5.8451	0.000896		3	1.63413	0.333333
D3YX05	TRAF-type zinc finger domain-containing protein 1	Trafd1			17.782	0		1	0.989506	0.333333
S4R1I3	Xaa-Pro aminopeptidase 1	Xpnpep1	7.8087	1510	10.162	0.000518		4	1.49744	1
Q3UER8	Fibrinogen gamma chain	Fgg	33.2476	712	323.31	0		25	2.34734	1
Q3UF75	Alpha-parvin	Parva	28.1403	814	45.696	0		4	3.32471	1
G3V013	Large proline-rich protein BAG6	Bag6	31.3518	742	185	0		1	3.95936	1
Q9DA80	Radial spoke head protein 3 homolog B;Radial spoke head protein 3 homolog A	Rsph3b;Rsph3a	101.588	203	17.037	0		5	5.08119	0.666667
Q3UFY7-2	7-methylguanosine phosphate-specific 5-nucleotidase	Nt5c3b			2.8286	0.0085		1	0.850357	0.333333
Q3UGF1-3	WD repeat-containing protein 19	Wdr19	5.37306	1622	4.3774	0.0029		3	0.934837	0.666667
Q8BXF2	Myosin-10	Myh10	25.1076	875	323.31	0		2	4.24191	1
Q3UHH1-2	Zinc finger SWIM domain-containing protein 8	Zswim8			12.601	0.000546		2	1.89165	0.333333
Q3UHQ6-2	Protein dopey-2	Dopey2	10.5649	1373	18.54	0		7	1.35917	1
Q3UI43	BRISC and BRCA1-A complex member 1	Babam1	8.8754	1459	88.572	0		2	1.56097	1
D6RGM1	Replication factor C subunit 4	Rfc4	3.56051	1725	117.8	0		1	1.06876	0.666667
Q3UID0	SWI/SNF complex subunit SMARCC2	Smarcc2	20.8425	997	93.62	0		7	1.40009	1
Q3UIR3-2	E3 ubiquitin-protein ligase DTX3L	Dtx3l	151.88	97	200.31	0		12	4.91469	1
D6RH72	Testin	Tes			19.675	0		1	1.27105	0.333333
Q3ULD5	Methylcrotonoyl-CoA carboxylase beta chain, mitochondrial	Mccc2	27.2493	830	101.24	0		8	2.35035	0.666667
Q3ULJ0-2	Glycerol-3-phosphate dehydrogenase 1-like protein	Gpd1l	104.106	190	16.471	0		6	3.26989	1
Q8CFB8		Parp3			3.0382	0.00755		1	0.417619
Q3UM29	Conserved oligomeric Golgi complex subunit 7	Cog7	7.88227	1506	9.1499	0.000503		5	1.81423	0.666667
F6TGJ2	Protein phosphatase 1 regulatory subunit 7	Ppp1r7			30.505	0		1	0.997488	0.333333
Q3UND0-2	Src kinase-associated phosphoprotein 2	Skap2	77.5113	306	106.21	0		8	3.46664	1
Q3UP87	Neutrophil elastase	Elane	184.749	62	323.31	0		6	4.2266	1
Q3UPH1	Protein PRRC1	Prrc1	6.88772	1550	14.427	0		5	1.41877	1
S4R1T5	Protein transport protein Sec31A	Sec31a	8.71532	1468	288.09	0		1	1.32733	1
Q3UQ05		Bpifb5	143.742	108	323.31	0		14	5.00638	1
Q3UQ28	Peroxidasin homolog	Pxdn	3.69767	1715	5.0713	0.000863		3	1.67908	0.666667
Q3UQ44	Ras GTPase-activating-like protein IQGAP2	Iqgap2	37.44	648	190.67	0		16	4.249	1
Q3USB7	Inactive phospholipase C-like protein 1	Plcl1			57.205	0		3	1.7997	0.333333
Q3USX5	Interleukin-1 receptor-associated kinase 4	Irak4	5.25159	1628	23.605	0		4	0.50956	0.666667
Q3UU35	Ovostatin homolog	Ovos	66.3373	374	157.07	0		19	2.36731	1
Q3UV17	Keratin, type II cytoskeletal 2 oral	Krt76			65.589	0		1	1.39646	0.333333
Q3UVL4-2	Vacuolar protein sorting-associated protein 51 homolog	Vps51			5.2785	0.000871		2	1.20464	0.333333
E9PYV4	Protein Niban	Fam129a	129.193	135	323.31	0		16	4.11369	1
F7BWW0	Bifunctional UDP-N-acetylglucosamine 2-epimerase/N-acetylmannosamine kinase;UDP-N-acetylglucosamine 2-epimerase (hydrolyzing);N-acetylmannosamine kinase	Gne	31.9346	733	28.334	0		1	1.89714	1
Q3UX10	Tubulin alpha chain-like 3	Tubal3			7.7451	0.000484		1	1.96709	0.333333
Q3UXU8	CST complex subunit STN1	Obfc1			6.3872	0.000919		1	1.75791
Q3UZ39-3	Leucine-rich repeat flightless-interacting protein 1	Lrrfip1	8.29479	1488	323.31	0		10	1.4851	1
Q80VR3	Sulfotransferase 1 family member D1	Sult1d1			5.8951	0.000898		1	1.43658
Q3V0K9	Plastin-1	Pls1			70.866	0		1	1.47129	0.333333
Q3TS02	ATP-citrate synthase	Acly	3.45752	1733	323.31	0		14	0.662439	1
Q3V1V3	ESF1 homolog	Esf1			3.364	0.0058		1	2.0406	0.333333
Q3V1Z5	40S ribosomal protein S4	Rps4l			5.4232	0.000877		2	0.476817	0.333333
B7ZNU6	Keratinocyte differentiation-associated protein	Krtdap	20.0515	1023	2.7483	0.00916		1	0.93805	0.666667
Q45VK7-3	Cytoplasmic dynein 2 heavy chain 1	Dync2h1	6.07414	1595	323.31	0		1	2.25044	0.666667
E9PUB0	Arf-GAP with Rho-GAP domain, ANK repeat and PH domain-containing protein 1	Arap1			56.304	0		1	1.16373	0.333333
Q4QRL3-2	Coiled-coil domain-containing protein 88B	Ccdc88b	14.0575	1226	12.113	0.000541		4	1.18421	0.666667
Q4VC33	Macrophage erythroblast attacher	Maea	10.8496	1359	9.1895	0.000504		3	2.30479	0.666667
F6ULQ4	Inhibitor of nuclear factor kappa-B kinase subunit beta	Ikbkb	21.5628	973	202.84	0		1	2.36302	1
Q8BRK8	5-AMP-activated protein kinase catalytic subunit alpha-1	Prkaa1	8.49161	1478	56.451	0		1	2.27	0.666667
Q5F226	Protocadherin Fat 2	Fat2	2.00136	1803	5.4425	0.000878		4	1.44987	0.666667
Q5F258	ARF GTPase-activating protein GIT1	Git1	4.23644	1692	34.939	0		4	2.17196	0.666667
J3QNV6	Beta-arrestin-2	Arrb2			7.311	0.000475		1	0.563787
A2AH25	Rho GTPase-activating protein 1	Arhgap1	34.2309	693	244.07	0		12	2.47993	1
Q5SVN9		9930111J21Rik2;9930111J21Rik1;Gm5431;Gm12185			6.243	0.000915		1	0.643201	0.333333
Q60766	Immunity-related GTPase family M protein 1	Irgm1	30.2689	759	21.948	0		3	1.97117	1
Q5PPR2	Exocyst complex component 1	Exoc1	6.0238	1599	60.6	0		7	0.729144	0.666667
Q5RKN9	F-actin-capping protein subunit alpha-1	Capza1	88.4895	254	323.31	0		10	5.15724	1
Q5S006	Leucine-rich repeat serine/threonine-protein kinase 2	Lrrk2			10.474	0.000521		1	0.595046
Q99J08		Sec14l3	39.1356	619	323.31	0		2	1.87179	1
E9Q5T3	Nucleophosmin	Npm1;Gm5611	79.081	298	321.75	0		4	4.31005	1
F6QD74	Cytoplasmic FMR1-interacting protein 2	Cyfip2	20.7881	1001	38.094	0		2	2.08695	1
Q5SS83	Flotillin-2	Flot2			2.771	0.00882		2	1.48622	0.333333
Z4YN68	Active breakpoint cluster region-related protein	Abr	13.7675	1238	33.638	0		1	1.35995	1
F6R7K9	Proteasome activator complex subunit 4	Psme4	2.71891	1784	3.6362	0.00433		1	0.934268	0.666667
Q5SU72	E3 ubiquitin/ISG15 ligase TRIM25	Trim25	1.8527	1809	12.475	0.000545		2	1.13435	0.666667
Q5SUA5	Unconventional myosin-Ig	Myo1g	25.4145	868	11	0.000527		6	2.1865	1
Q5SUF2	Luc7-like protein 3	Luc7l3			16.461	0		2	0.772163	0.333333
G3UY86	Phosphoribosylformylglycinamidine synthase	Pfas	20.2803	1019	15.704	0		1	2.43802	0.666667
Q5SUT0	RNA-binding protein EWS	Ewsr1	5.87256	1606	25.262	0		3	2.61552	1
Q5SV65	Coiled-coil domain-containing protein 42A	Ccdc42			-2	1	+	1	0.984375
Q5SVR0	TBC1 domain family member 9B	Tbc1d9b	25.7451	859	22.064	0		4	1.91717	1
Q5SVW9	Transmembrane emp24 domain-containing protein 4	Tmed4	4.80656	1658	8.6523	0.000496		3	1.45909	0.666667
Z4YLI8	Clustered mitochondria protein homolog	Cluh			3.9519	0.00363		1	1.53129	0.333333
Q5SW86		Rab1	35.7983	667	84.912	0		1	3.61212	1
Q5SWN2	Replication protein A 70 kDa DNA-binding subunit;Replication protein A 70 kDa DNA-binding subunit, N-terminally processed	Rpa1	1.9318	1806	19.123	0		2	1.09702	0.666667
D3Z0B3	Acetyl-CoA carboxylase 1;Biotin carboxylase	Acaca	15.3703	1163	184.56	0		1	2.12062	1
G3UW82	Myosin-4;Myosin-8;Myosin-3;Myosin-1	Myh4;Myh2;Myh8;Myh3;Myh1			5.7329	0.000891		1	0.774714
F6Z1R4	Clathrin heavy chain;Clathrin heavy chain 1	Cltc	14.0407	1227	323.31	0		5	1.62301	1
Q5SYD0-2	Unconventional myosin-Id	Myo1d	37.6336	643	45.74	0		14	3.07823	1
Q5U4C5	Importin-4	Ipo4	9.35652	1427	61.064	0		3	1.39621	0.666667
Q5XJY5	Coatomer subunit delta	Arcn1	4.49071	1679	79.409	0		12	0.564829	1
Q60590	Alpha-1-acid glycoprotein 1	Orm1			35.842	0		2	1.01203	0.333333
Z4YJV4	2-oxoglutarate dehydrogenase, mitochondrial	Ogdh	10.0291	1400	8.4835	0.000494		3	2.20037	0.666667
Q8CI43	Myosin light polypeptide 6	Myl6	1.44715	1814	323.31	0		1	0.634985	1
E9PYG9	Deoxynucleoside triphosphate triphosphohydrolase SAMHD1	Samhd1	8.54242	1477	323.31	0		23	1.22421	1
A2ANR6	Casein kinase II subunit alpha	Csnk2a1	20.3064	1017	44.764	0		2	2.08013	1
Q3TLK9	CCR4-NOT transcription complex subunit 7	Cnot7	11.8024	1315	9.1864	0.000504		2	0.917273	0.666667
E9Q5Q5	Serpin B6	Serpinb6;Serpinb6a	48.8901	500	323.31	0		1	3.4011	1
Q60864	Stress-induced-phosphoprotein 1	Stip1			3.9094	0.00362		2	1.54955	0.333333
Q60865	Caprin-1	Caprin1	14.6491	1200	18.613	0		3	2.31388	0.666667
Q8BMJ3	Eukaryotic translation initiation factor 1A, X-chromosomal;Eukaryotic translation initiation factor 1A	Eif1ax;Eif1a			6.0331	0.000905		1	1.32324
D3YUN8	Voltage-dependent anion-selective channel protein 2	Vdac2			7.5568	0.000481		2	1.16851	0.333333
F2Z471	Voltage-dependent anion-selective channel protein 1	Vdac1	66.2049	376	87.725	0		3	3.53115	1
Q60963	Platelet-activating factor acetylhydrolase	Pla2g7	215.407	43	323.31	0		14	5.20788	1
Q60967	Bifunctional 3-phosphoadenosine 5-phosphosulfate synthase 1;Sulfate adenylyltransferase;Adenylyl-sulfate kinase	Papss1	17.6618	1083	33.627	0		5	2.10222	0.666667
Q60972	Histone-binding protein RBBP4	Rbbp4			79.457	0		2	0.955269	0.333333
F6U539	Histone-binding protein RBBP7	Rbbp7	36.2932	660	140.07	0		2	3.06282	1
E9PWU4	Adiponectin	Adipoq			4.8711	0.000852		1	1.23237
D3Z028	Asparagine synthetase [glutamine-hydrolyzing]	Asns	21.8166	962	78.184	0		1	2.65728	0.666667
Z4YJL9	Intraflagellar transport protein 20 homolog	Ift20	15.0039	1182	24.726	0		2	2.41079	0.666667
Q61033-2	Lamina-associated polypeptide 2, isoforms alpha/zeta;Lamina-associated polypeptide 2, isoforms beta/delta/epsilon/gamma	Tmpo			56.975	0		1	1.13318
Q61035	Histidine--tRNA ligase, cytoplasmic	Hars			12.127	0.000541		1	1.48201
Q7TT21	Tuberin	Tsc2			6.1325	0.000911		2	1.10374	0.333333
Q61081	Hsp90 co-chaperone Cdc37;Hsp90 co-chaperone Cdc37, N-terminally processed	Cdc37	21.3354	984	76.374	0		4	2.59294	1
G5E8L8	Mitogen-activated protein kinase kinase kinase 3;Mitogen-activated protein kinase kinase kinase 2	Map3k3;Map3k2			2.771	0.00881		1	1.79886	0.333333
E9Q7S3	Cytochrome b-245 heavy chain	Cybb	101.605	202	323.31	0		1	4.45047	1
F6ZK01	Myeloblastin	Prtn3	92.2737	240	323.31	0		2	3.88037	1
D3YVW6	Guanylate-binding protein 4	Gbp4	41.8061	573	28.115	0		2	1.9445	1
Q61114	BPI fold-containing family B member 1	Bpifb1	88.9941	252	323.31	0		22	3.08251	1
Q61129	Complement factor I;Complement factor I heavy chain;Complement factor I light chain	Cfi	20.6651	1004	23.342	0		6	2.46767	1
Q61151	Serine/threonine-protein phosphatase 2A 56 kDa regulatory subunit epsilon isoform	Ppp2r5e			22.931	0		2	1.0038	0.333333
Q61166	Microtubule-associated protein RP/EB family member 1	Mapre1	8.54296	1476	24.965	0		4	1.63966	0.666667
D3Z4A4	Peroxiredoxin-2	Prdx2	7.45404	1526	68.102	0		5	2.08611	1
Q61176	Arginase-1	Arg1	31.0479	748	94.893	0		6	2.31034	0.666667
D3Z0S9	Tumor susceptibility gene 101 protein	Tsg101	47.1893	517	19.184	0		3	3.58307	1
Q8CA83	Platelet-activating factor acetylhydrolase IB subunit gamma	Pafah1b3			18.3	0		1	1.88305	0.333333
Q61206	Platelet-activating factor acetylhydrolase IB subunit beta	Pafah1b2			27.421	0		4	1.61354	0.333333
Q61233	Plastin-2	Lcp1	144.347	106	323.31	0		29	4.75629	1
Q61239	Protein farnesyltransferase/geranylgeranyltransferase type-1 subunit alpha	Fnta	10.624	1371	40.035	0		2	1.56413	1
E9PXE0	Alpha-2-antiplasmin	Serpinf2	40.9679	592	323.31	0		1	2.46691	1
Q61249	Immunoglobulin-binding protein 1	Igbp1			9.4032	0.000508		3	0.865848	0.333333
Q61268	Apolipoprotein C-IV	Apoc4	114.035	165	11.552	0.000533		2	3.51657	1
Q61335	B-cell receptor-associated protein 31	Bcap31			4.7605	0.00127		2	1.39897	0.333333
Q61362-3	Chitinase-3-like protein 1	Chi3l1	220.726	42	323.31	0		16	6.87595	1
Q61462-2	Cytochrome b-245 light chain	Cyba	19.7413	1030	72.762	0		2	1.53979	0.666667
Q61468	Mesothelin;Megakaryocyte-potentiating factor;Mesothelin, cleaved form	Msln			3.0375	0.00755		1	0.750885
E9Q731	Complement decay-accelerating factor, GPI-anchored	Cd55	84.6786	269	102.49	0		1	3.32275	1
Q7TSF0-2	Desmoglein-1-alpha;Desmoglein-1-beta;Desmoglein-1-gamma	Dsg1a;Dsg1b;Dsg1c			8.3766	0.000492		1	1.52292
Q61503	5-nucleotidase	Nt5e	22.1253	953	323.31	0		16	2.40914	1
Q61550	Double-strand-break repair protein rad21 homolog	Rad21			4.8002	0.000847		2	1.16957	0.333333
Q6P5B5	Fragile X mental retardation syndrome-related protein 1	Fxr1			49.062	0		1	0.478916	0.333333
Q61598-2	Rab GDP dissociation inhibitor beta	Gdi2	137.662	116	323.31	0		17	4.25309	1
D3YWL7	Rho GDP-dissociation inhibitor 2	Arhgdib	171.967	73	323.31	0		1	4.92965	1
Q61635		Ifi47	240.239	37	323.31	0		22	5.53057	1
Q61646	Haptoglobin;Haptoglobin alpha chain;Haptoglobin beta chain	Hp	144.12	107	323.31	0		16	4.08154	1
Q9QY15-2	ATP-dependent RNA helicase DDX19A	Ddx19a;Ddx19b	39.8815	606	25.5	0		1	2.90605	0.666667
S4R1E3	Probable ATP-dependent RNA helicase DDX5	Ddx5	178.273	68	129.9	0		1	4.50206	1
F6ZXJ7	Inter-alpha-trypsin inhibitor heavy chain H3	Itih3	23.4895	910	158.55	0		1	2.35871	1
Q61735	Leukocyte surface antigen CD47	Cd47	20.8105	998	72.564	0		3	2.07714	1
Q61753	D-3-phosphoglycerate dehydrogenase	Phgdh	196.195	56	323.31	0		16	5.56774	1
A2ARD4	Kinesin-1 heavy chain;Kinesin-like protein	Kif5b	17.8081	1078	323.31	0		1	2.369	1
O35066	Kinesin-like protein KIF3B;Kinesin-like protein KIF3B, N-terminally processed	Kif3b	34.6321	687	72.14	0		3	2.75956	1
A2A6G4	LIM and SH3 domain protein 1	Lasp1	23.5858	909	18.701	0		1	2.45424	0.666667
F6XKX9	Lipopolysaccharide-binding protein	Lbp	62.8791	402	61.005	0		3	2.76649	1
D3YUI3	Alpha-2-macroglobulin;Alpha-2-macroglobulin 165 kDa subunit;Alpha-2-macroglobulin 35 kDa subunit	A2m;Pzp	44.0524	551	323.31	0		6	2.85326	1
D3Z335	DNA replication licensing factor MCM7	Mcm7	187.243	60	302.35	0		1	4.14748	1
Q61900	Submaxillary gland androgen-regulated protein 3A	Smr3a	123.912	149	323.31	0		3	3.94458	1
E9Q7D8	Poly(rC)-binding protein 2	Pcbp2	99.0221	215	27.111	0		1	4.02425	1
Q62000	Mimecan	Ogn	38.5321	628	87.718	0		5	2.47346	1
Q62009-4	Periostin	Postn	203.139	48	323.31	0		23	5.74282	1
Q62074	Protein kinase C iota type	Prkci			6.987	0.000938		2	0.891828	0.333333
H3BKW4	Serum paraoxonase/lactonase 3	Pon3	67.3298	364	244.77	0		1	4.03642	1
P62746	Rho-related GTP-binding protein RhoC	Rhoc	60.4168	415	43.216	0		0	2.72998	1
Q3V086	ATP-dependent RNA helicase DDX3X;Putative ATP-dependent RNA helicase Pl10	Ddx3x;D1Pas1	44.3105	548	322.46	0		1	3.63044	1
Q9D8L3	Translocon-associated protein subunit delta	Ssr4			4.3088	0.00289		2	1.72284	0.333333
Q62192	CD180 antigen	Cd180			11.329	0.00053		2	1.47015	0.333333
Q62241	U1 small nuclear ribonucleoprotein C	Snrpc			4.6823	0.00169		1	1.23378	0.333333
Q62252	Sperm surface protein Sp17	Spa17	23.7842	902	27.638	0		2	1.87926	0.666667
Q68FG2	Spectrin beta chain, non-erythrocytic 1	Sptbn1	13.2903	1255	323.31	0		3	2.23422	1
Q5SVP4		Tgtp1	97.465	222	127.71	0		4	3.73887	1
Q62313	Trans-Golgi network integral membrane protein 1;Trans-Golgi network integral membrane protein 2	Tgoln1;Tgoln2			52.762	0		1	1.27007	0.333333
Q62318	Transcription intermediary factor 1-beta	Trim28	63.6635	397	323.31	0		19	5.04492	1
Q62348	Translin	Tsn	3.3322	1740	3.4476	0.00506		2	1.25892	1
Q8C872	Transferrin receptor protein 1	Tfrc	7.89246	1504	10.051	0.000515		3	2.07975	0.666667
Q62383	Transcription elongation factor SPT6	Supt6h			10.198	0.000518		1	1.0991	0.333333
Q62418-3	Drebrin-like protein	Dbnl	59.98	419	157.94	0		4	2.63234	1
Q62419	Endophilin-A2	Sh3gl1			7.3081	0.000475		2	1.68284	0.333333
Q62422	Osteoclast-stimulating factor 1	Ostf1	98.4501	219	323.31	0		5	3.28717	1
Q62425	Cytochrome c oxidase subunit NDUFA4	Ndufa4			4.4233	0.00291		1	0.648189
Q62426	Cystatin-B	Cstb			46.653	0		3	0.716408	0.333333
F6VLR8	Protein NDRG1	Ndrg1			14.144	0		1	0.923671	0.333333
Q62465	Synaptic vesicle membrane protein VAT-1 homolog	Vat1	50.3212	489	109.23	0		12	2.72838	1
F6UD16	Integrin alpha-3;Integrin alpha-3 heavy chain;Integrin alpha-3 light chain	Itga3	68.8559	348	14.642	0		1	3.77222	1
Q62523	Zyxin	Zyx	5.55731	1616	11.559	0.000533		5	1.09008	0.666667
Q63810-2	Calcineurin subunit B type 1	Ppp3r1			2.9058	0.0082		1	1.01583	0.333333
Q63829	COMM domain-containing protein 3	Commd3	20.1752	1022	80.426	0		5	2.45428	1
Q63844	Mitogen-activated protein kinase 3;Mitogen-activated protein kinase	Mapk3	41.3995	585	287.29	0		12	3.24	1
Q63918	Serum deprivation-response protein	Sdpr	45.2375	538	52.443	0		5	4.82379	1
Q91YS7	Dual specificity mitogen-activated protein kinase kinase 2	Map2k2	41.0518	591	31.888	0		3	2.74981	1
Q64282	Interferon-induced protein with tetratricopeptide repeats 1	Ifit1	134.829	125	323.31	0		21	5.83831	1
F6VD69	Sequestosome-1	Sqstm1	9.73607	1410	100.23	0		2	2.30584	1
Q64339	Ubiquitin-like protein ISG15	Isg15	67.9419	358	323.31	0		9	6.30114	1
E9PV48	Interferon-induced protein with tetratricopeptide repeats 3	Ifit3;I830012O16Rik	348.713	12	323.31	0		17	7.01453	1
D6RH94	UDP-glucuronosyltransferase 1-6	Ugt1a6;Ugt1a6b	17.5593	1086	83.617	0		1	2.84185	0.666667
Q64437	Alcohol dehydrogenase class 4 mu/sigma chain	Adh7			76.927	0		4	1.04425	0.333333
Q64442	Sorbitol dehydrogenase	Sord	14.3551	1214	17.602	0		3	2.78691	0.666667
F6ST32	Carbonic anhydrase 4	Ca4;Car4	95.7927	230	45.03	0		4	4.12074	1
A0A0A6YY50	Cytochrome P450 4B1	Cyp4b1	69.4164	345	60.948	0		4	3.9889	1
D3Z5W7	Glutathione S-transferase theta-1	Gstt1	22.5572	938	204.63	0		2	1.99393	1
Q64511	DNA topoisomerase 2-beta	Top2b			2.9205	0.00822		1	1.0721	0.333333
Q05DJ9	Tripeptidyl-peptidase 2	Tpp2	20.0504	1024	250.55	0		14	1.07767	1
Q64522	Histone H2A type 2-B	Hist2h2ab			76.353	0		1	1.97828
Q64674	Spermidine synthase	Srm			2.837	0.00851		2	1.41566	0.333333
Q64726	Zinc-alpha-2-glycoprotein	Azgp1	31.4094	740	26.766	0		7	2.9881	1
Q64727	Vinculin	Vcl	8.98664	1449	230.21	0		26	1.47182	1
Q64737	Trifunctional purine biosynthetic protein adenosine-3;Phosphoribosylamine--glycine ligase;Phosphoribosylformylglycinamidine cyclo-ligase;Phosphoribosylglycinamide formyltransferase	Gart	4.70836	1665	237.95	0		14	0.82066	1
Q66VB7		Gm1553			23.084	0		1	0.936349
B7ZCT5	N-acetylgalactosamine kinase	Galk2	14.8399	1189	29.576	0		1	1.80293	0.666667
I7HPV9	Phosphatidylinositol 3,4,5-trisphosphate-dependent Rac exchanger 1 protein	Prex1			10.545	0.000522		2	1.12265	0.333333
Q6A009	E3 ubiquitin-protein ligase listerin	Ltn1	4.54145	1676	9.1958	0.000504		4	0.987078	0.666667
Q6A028	Switch-associated protein 70	Swap70			7.6641	0.000483		3	1.19797	0.333333
Q6A070-2	Protein FAM179B	Fam179b			-2	1	+	1	0.626262
H3BLM8		Gbf1	11.0571	1346	30.761	0		2	1.38917	0.666667
Q6A0A9	Constitutive coactivator of PPAR-gamma-like protein 1	FAM120A	12.0172	1304	176.72	0		14	1.31001	1
Q6DFV1	Condensin-2 complex subunit G2	Ncapg2			2.9384	0.00824		1	1.03128	0.333333
A0A087WSL8	Nucleolar protein 58	Nop58	7.33932	1532	54.327	0		1	1.33781	1
Q6GQT1	Alpha-2-macroglobulin-P	A2mp			4.6599	0.00168		3	1.59179	0.333333
A0A0A6YXQ7	Peroxiredoxin-6	Prdx6	9.51965	1420	323.31	0		1	1.39414	1
D3YZ80	Interferon-induced protein with tetratricopeptide repeats 2	Ifit2	221.932	41	323.31	0		1	4.93211	1
Q6IRU2	Tropomyosin alpha-4 chain	Tpm4			73.094	0		4	1.66161	0.333333
F7BHJ0	Clathrin light chain B	Cltb	6.87933	1551	13.641	0.000556		2	1.01555	1
Q6KAR6	Exocyst complex component 3	Exoc3	27.3719	828	63.475	0		5	1.98244	0.666667
Q6NVD0	FRAS1-related extracellular matrix protein 2	Frem2			2.7172	0.00985		1	1.98726
Q6NXK7	Inactive dipeptidyl peptidase 10	Dpp10			-2	1	+	1	1.2465
Q6NXL1		Sec24d			6.8831	0.000934		2	1.32448
D3YWH1	Sorting nexin-1	Snx1	20.9158	994	16.414	0		2	2.37284	1
G3UYT1		Skiv2l	6.74429	1561	43.813	0		3	2.72323	0.666667
Q6P069-2	Sorcin	Sri	107.036	183	145.42	0		11	3.51079	1
G3UXS9	Serine/threonine-protein phosphatase 2A 55 kDa regulatory subunit B alpha isoform;Serine/threonine-protein phosphatase 2A 55 kDa regulatory subunit B delta isoform	Ppp2r2a;Ppp2r2d	34.3245	690	79.537	0		1	2.49897	1
E9Q0H8	Transportin-3	Tnpo3	11.9211	1308	51.122	0		1	2.45143	0.666667
Q6P3Y6	Tetratricopeptide repeat protein 9C	Ttc9c			3.5221	0.00469		1	1.67979	0.333333
Q6P4T2	U5 small nuclear ribonucleoprotein 200 kDa helicase	Snrnp200	72.4142	332	113	0		11	2.76559	1
Q6P542	ATP-binding cassette sub-family F member 1	Abcf1	6.50119	1580	44.252	0		3	0.661444	0.666667
Q6P5D8	Structural maintenance of chromosomes flexible hinge domain-containing protein 1	Smchd1			15.207	0		2	1.07345	0.333333
G3UZU8	UDP-glucose:glycoprotein glucosyltransferase 1	Uggt1	3.26585	1744	34.155	0		1	0.888624	0.666667
A2AKT6	Exportin-1	Xpo1	98.8281	217	323.31	0		2	5.68377	1
Q6P6M7	O-phosphoseryl-tRNA(Sec) selenium transferase	Sepsecs			16.146	0		1	1.08628	0.333333
Q6P8X1	Sorting nexin-6;Sorting nexin-6, N-terminally processed	Snx6	13.7253	1243	16.559	0		2	2.06874	0.666667
Q6P9J9	Anoctamin-6	Ano6			12.234	0.000543		1	1.83339
Q6P9L6	Kinesin-like protein KIF15	Kif15			4.412	0.00291		1	1.07772	0.333333
Q6P9P6	Kinesin-like protein KIF11	Kif11			34.105	0		5	0.774901	0.333333
Q6P9Q4	FH1/FH2 domain-containing protein 1	Fhod1	18.5654	1062	171.18	0		9	2.86002	1
Q80YW9	FK506-binding protein 15;Peptidyl-prolyl cis-trans isomerase	Fkbp15			3.5864	0.00432		1	1.67144	0.333333
Q6P9R2	Serine/threonine-protein kinase OSR1	Oxsr1	16.1419	1131	27.105	0		4	1.23008	1
Q6P9R4-3	Rho guanine nucleotide exchange factor 18	Arhgef18			3.59	0.00432		1	1.02296
Q6PAJ1	Breakpoint cluster region protein	Bcr			143.79	0		2	0.794577	0.333333
F6UFP6	GTPase-activating protein and VPS9 domain-containing protein 1	Gapvd1	13.4518	1251	135.84	0		1	1.59829	1
A0A0A6YVV9	Serine/threonine-protein phosphatase 2A 56 kDa regulatory subunit alpha isoform	Ppp2r5a	6.68764	1567	147.55	0		1	1.72597	0.666667
A2ALV6	Proteasome-associated protein ECM29 homolog	Ecm29;AI314180	125.657	144	323.31	0		11	5.79684	1
Q6PDL0	Cytoplasmic dynein 1 light intermediate chain 2	Dync1li2	40.8151	596	303.51	0		9	1.64337	1
A2CER2	Regulator of chromosome condensation	Rcc1			3.9645	0.00324		1	1.68954	0.333333
Q6PGF7	Exocyst complex component 8	Exoc8	7.3458	1530	49.402	0		5	1.4907	0.666667
Q6PGG2-2	GEM-interacting protein	Gmip	10.8339	1361	32.779	0		4	1.64543	0.666667
Q6PGL7-2	WASH complex subunit FAM21	Fam21	13.4992	1247	13.566	0.000555		3	1.48958	0.666667
Q6PHN9	Ras-related protein Rab-35	Rab35			9.8526	0.000513		2	1.9347	0.333333
A2AEF0	Sortilin	Sort1	8.55297	1475	60.438	0		3	1.57654	0.666667
Q6Q899-2	Probable ATP-dependent RNA helicase DDX58	Ddx58	87.1884	261	323.31	0		13	3.01181	1
Q6S9I0		Kng2	77.0623	310	293.1	0		10	3.65117	1
D3Z5V8	Myosin-14	Myh14	18.7255	1059	323.31	0		4	2.19508	1
Q6URW6-2	Myosin-14	Myh14			-2	1	+	1	1.69957
Q6VH22	Intraflagellar transport protein 172 homolog	Ift172	4.19981	1693	6.6526	0.000928		3	1.20479	0.666667
Q6VN19	Ran-binding protein 10	Ranbp10			5.0273	0.00086		3	1.15551	0.333333
Q6WKZ8-3	E3 ubiquitin-protein ligase UBR2	Ubr2			5.0072	0.000859		2	1.88372
Q8C7J6	BTB/POZ domain-containing protein KCTD12	Kctd12	37.0516	651	186.59	0		1	3.71717	1
B7ZWL1	CCR4-NOT transcription complex subunit 1	Cnot1	26.0309	855	93.315	0		15	2.69651	1
Q6ZQ38	Cullin-associated NEDD8-dissociated protein 1	Cand1	10.249	1391	323.31	0		30	1.51928	1
Z4YJT3	La-related protein 1	Larp1	9.22875	1439	9.8564	0.000513		5	1.85712	0.666667
Q6ZQK5-2	Arf-GAP with coiled-coil, ANK repeat and PH domain-containing protein 2	Acap2	2.90604	1769	6.4129	0.000921		3	0.780386	0.666667
D3YUV6	40S ribosomal protein S9	Rps9	3.25388	1746	33.62	0		1	0.861258	1
D3YV37		Myl12a	13.9042	1231	131.43	0		2	2.95683	1
Q6ZWR6-3	Nesprin-1	Syne1	19.4275	1036	37.588	0		1	1.7411	1
D6RH49	40S ribosomal protein S27;40S ribosomal protein S27-like	Rps27;Rps27l			8.6237	0.000495		1	0.873918	0.333333
Q6ZWX6	Eukaryotic translation initiation factor 2 subunit 1	Eif2s1	85.8872	267	166.57	0		9	2.81324	1
Q6ZWY8	Thymosin beta-10	Tmsb10			21.009	0		1	1.40735	0.333333
P63323	40S ribosomal protein S12	Rps12	61.0337	411	57.071	0		5	3.8916	1
B2RY53	60S ribosomal protein L17	Rpl17	39.4346	614	73.129	0		1	3.92006	1
Q70IV5-3	Synemin	Synm			3.7589	0.00437		1	1.3604	0.333333
G3UXQ1	Serine/threonine-protein phosphatase 2A 65 kDa regulatory subunit A alpha isoform	Ppp2r1a	38.748	626	323.31	0		1	1.72659	1
Q78IQ7-2	Zinc transporter ZIP4	Slc39a4	14.6962	1195	323.31	0		5	2.29584	1
E9Q3E9	Staphylococcal nuclease domain-containing protein 1	Snd1	133.513	127	323.31	0		1	4.23457	1
Q78XF5	Oligosaccharyltransferase complex subunit OSTC	Ostc			3.1482	0.00648		1	1.33688
Q78ZA7	Nucleosome assembly protein 1-like 4	Nap1l4	45.2867	537	66.302	0		8	1.86263	1
Q792Z1		Try10	92.0318	241	97.255	0		2	4.89799	0.666667
Q7M6Y3-2	Phosphatidylinositol-binding clathrin assembly protein	Picalm	7.34966	1529	18.349	0		5	0.671479	0.666667
Q7TMB8-2	Cytoplasmic FMR1-interacting protein 1	Cyfip1	5.94326	1605	56.899	0		14	1.11249	1
Q7TMC8		Fuk	10.1286	1397	133.66	0		11	1.44155	1
Q7TMK6	Protein Hook homolog 2	Hook2			67.305	0		3	1.29887	0.333333
Q7TMM9	Tubulin beta-2A chain	Tubb2a	22.5959	935	4.2703	0.00289		1	3.0887	0.666667
D3Z101	WD repeat-containing protein 91	Wdr91	3.88924	1702	92.086	0		2	2.08031	0.666667
Q7TMR0	Lysosomal Pro-X carboxypeptidase	Prcp	37.8514	639	134.9	0		6	3.71851	1
Q7TPC1	Corneodesmosin	Cdsn			2.925	0.00823		2	1.05506
D3YY95	Alpha-actinin-1	Actn1	22.1507	952	323.31	0		3	1.93031	1
Q7TPV4	Myb-binding protein 1A	Mybbp1a	10.8549	1358	84.105	0		8	1.67656	0.666667
Q7TS74-2	Cytoskeleton-associated protein 2-like	Ckap2l			86.784	0		1	1.34107	0.333333
F7DF70	Phosphorylase b kinase regulatory subunit beta	Phkb	65.9008	379	61.862	0		1	3.56251	1
Q7TSI3	Serine/threonine-protein phosphatase 6 regulatory subunit 1	Ppp6r1	40.877	594	313.95	0		11	3.37425	1
Q7TST5	Lysosome-associated membrane glycoprotein 3	Lamp3			3.5846	0.00432		1	0.717673
Q7TSV4	Phosphoglucomutase-2	Pgm2			37.267	0		1	1.46485	0.333333
Q7TT37	Elongator complex protein 1	Ikbkap			15.654	0		4	0.496984	0.333333
Q7TT50	Serine/threonine-protein kinase MRCK beta	Cdc42bpb			6.3851	0.000919		2	1.17663	0.333333
[truncated: 883 more rows]
