# Supplementary material for: Airway Exosomes Released During Influenza Virus Infection Serve as a Key Component of the Antiviral Innate Immune Response
Source: Front Immunol. 2020 May 12;11:887. doi: 10.3389/fimmu.2020.00887 (PMC7236881; doi:10.3389/fimmu.2020.00887)
Supplement: Supplementary file 3 [file Table_2.XLSX]

## Sheet: tableGraph3
leadingRazorProtein	gene names	protein names	HotellingT2	q-value	maxFoldChange
Q8R2S8	Cd177	CD177 antigen	480.444	0	7.54568
Q9DCE9	Igtp	Interferon gamma-induced GTPase	330.902	0	7.67148
E9Q5I3	Muc5b	Mucin-5B	318.532	0	8.91763
A2APV2-3	Fmnl1	Formin-like protein 1	265.904	0	5.78661
D6RJ73	Itgam	Integrin alpha-M	232.342	0	6.07646
Q61362-3	Chi3l1	Chitinase-3-like protein 1	220.726	0	6.87595
P68369	Tuba1a	Tubulin alpha-1A chain;Tubulin alpha-3 chain	209.363	0	6.10075
J3QNG0	Ass1;Gm5424	Argininosuccinate synthase	203.109	0	5.30921
Q02496	Muc1	Mucin-1;Mucin-1 subunit alpha;Mucin-1 subunit beta	199.841	0	5.90332
Q9DBG5	Plin3	Perilipin-3	197.366	0	7.70832
Q61753	Phgdh	D-3-phosphoglycerate dehydrogenase	196.195	0	5.56774
A0A087WNS9	Ly6e	Lymphocyte antigen 6E	194.521	0	5.95308
Q8BGQ7	Aars	Alanine--tRNA ligase, cytoplasmic	176.105	0	5.16387
Q8BIX2	Gcn1l1	Uncharacterised protein according to UniProt	173.385	0	7.25764
Q8C605	Pfkp	ATP-dependent 6-phosphofructokinase	173.324	0	4.4485
F7C9U3	Hnrnpm	Heterogeneous nuclear ribonucleoprotein M	169.836	0	4.25007
Q5SV42	Serpinb1a	Leukocyte elastase inhibitor A	169.5	0	3.99264
P10810	Cd14	Monocyte differentiation antigen CD14	168.143	0	5.03808
F7D1H9	Cse1l	Exportin-2	157.519	0	5.86919
Q3UIR3-2	Dtx3l	E3 ubiquitin-protein ligase DTX3L	151.88	0	4.91469
Q3UQ05	Bpifb5	BPI fold-containing family B, member 5	143.742	0	5.00638
P00329	Adh1	Alcohol dehydrogenase 1	143.387	0	4.80598
B7ZCG3	Bpifa2	BPI fold-containing family A member 2	141.211	0	4.7179
Q9D2V6	Slc34a2	Sodium-dependent phosphate transport protein 2B	136.775	0	5.11171
G3UZR3	Myo1f	Unconventional myosin-If	135.676	0	4.52382
A0A0A0MQG0	Slfn9	Schlafen family member 9	135.255	0	4.52792
Q8R5F7-2	Ifih1	Interferon-induced helicase C domain-containing protein 1	135.116	0	3.64173
D3YWY7	Eif4g1	Eukaryotic translation initiation factor 4 gamma 1	130.682	0	3.11487
E9PYV4	Fam129a	Protein Niban	129.193	0	4.11369
V9GWY1	Gnb2	Guanine nucleotide-binding protein G(I)/G(S)/G(T) subunit beta-2	129.032	0	5.09422
O08638-2	Myh11	Myosin-11	128.156	0	6.87795
A2ALV6	Ecm29	Proteasome-associated protein ECM29 homolog	125.657	0	5.79684
Q61900	Smr3a	Submaxillary gland androgen-regulated protein 3A	123.912	0	3.94458
P30412	Ppic	Peptidyl-prolyl cis-trans isomerase C	123.691	0	4.27967
