# Supplementary material for: Airway Exosomes Released During Influenza Virus Infection Serve as a Key Component of the Antiviral Innate Immune Response
Source: Front Immunol. 2020 May 12;11:887. doi: 10.3389/fimmu.2020.00887 (PMC7236881; doi:10.3389/fimmu.2020.00887)
Supplement: Supplementary file 4 [file Table_3.XLSX]

## Sheet: tableGraph4
leadingRazorProtein	gene names	protein names	HotellingT2	q-value	maxFoldChange
S4R2M7	Pgk1	Phosphoglycerate kinase 1;Phosphoglycerate kinase	458.464	0	7.56861
D3YZ35	Vim	Vimentin	447.351	0	7.63069
Q9DCD0	Pgd	6-phosphogluconate dehydrogenase, decarboxylating	428.646	0	6.17254
O08692	Ngp	Neutrophilic granule protein	421.918	0	7.20875
P97821	Ctsc	Dipeptidyl peptidase 1;Dipeptidyl peptidase 1 exclusion domain chain	367.377	0	7.17945
G3UXM2	Ptpn6	Tyrosine-protein phosphatase non-receptor type 6	362.054	0	5.99867
Q07797	Lgals3bp	Galectin-3-binding protein	352.939	0	7.93084
Q9WVL7	Cxcl15	C-X-C motif chemokine 15	352.659	0	5.48505
P24527	Lta4h	Leukotriene A-4 hydrolase	351.561	0	6.64266
Q9Z1Q5	Clic1	Chloride intracellular channel protein 1	350.184	0	5.76081
E9PV48	Ifit3;I830012O16Rik	Interferon-induced protein with tetratricopeptide repeats 3	348.713	0	7.01453
Q0PDM5	Ifit3b	Interferon-induced protein with tetratricopeptide repeats 3B	332.944	0	7.05659
G3UZM2	Rac2	Ras-related C3 botulinum toxin substrate 2	331.873	0	7.53543
Q99JY9	Actr3	Actin-related protein 3	328.765	0	5.81446
P11247	Mpo	Myeloperoxidase;Myeloperoxidase light chain;Myeloperoxidase heavy chain	322.275	0	6.35011
F6RU51	Chil3	Chitinase-like protein 3	310.738	0	6.15983
P70168	Kpnb1	Importin subunit beta-1	310.164	0	6.31921
E9PZ00	Psap	Prosaposin	297.599	0	7.1447
Q93092	Taldo1	Transaldolase	290.157	0	5.9762
P40142	Tkt	Transketolase	289.059	0	5.1378
Q80YX0	Tnc	Tenascin	277.161	0	5.86758
F7A6H4	Rnf213	E3 ubiquitin-protein ligase RNF213	272.639	0	7.35489
O88342	Wdr1	WD repeat-containing protein 1	266.558	0	4.68898
A7VMS6	H2-Q4	Histocompatibility 2, Q region locus 4	264.628	0	7.26639
H3BL64	Gvin1	Interferon-induced very large GTPase 1	259.333	0	5.68773
Q9CQW9	Ifitm3	Interferon-induced transmembrane protein 3	258.545	0	6.33706
P82198	Tgfbi	Transforming growth factor-beta-induced protein ig-h3	251.417	0	7.12026
A0A087WR20	Ctsh	Pro-cathepsin H;Cathepsin H mini chain;Cathepsin H	246.692	0	5.36897
Q61635	Ifi47	GTP-binding protein	240.239	0	5.53057
P10605	Ctsb	Cathepsin B;Cathepsin B light chain;Cathepsin B heavy chain	223.073	0	5.7641
D3YZ80	Ifit2	Interferon-induced protein with tetratricopeptide repeats 2	221.932	0	4.93211
Q60963	Pla2g7	Platelet-activating factor acetylhydrolase	215.407	0	5.20788
Q9JHH6	Cpb2	Carboxypeptidase B2	215.352	0	5.64474
Q3UEJ6	Pygl	Glycogen phosphorylase, liver form;Alpha-1,4 glucan phosphorylase	211.653	0	6.4878
P18242	Ctsd	Cathepsin D	209.267	0	5.21832
Q62009-4	Postn	Periostin	203.139	0	5.74282
P43277	Hist1h1d	Histone H1.3	201.082	0	5.52996
Q3U5Q7	Cmpk2	UMP-CMP kinase 2, mitochondrial	199.299	0	5.45905
Q3TH01	H2-K1	H-2 class I histocompatibility antigen, K-B alpha chain	191.349	0	4.17819
P43276	Hist1h1b	Histone H1.5	190.079	0	3.87847
D3Z335	Mcm7	DNA replication licensing factor MCM7	187.243	0	4.14748
Q9WVJ3-2	Cpq	Carboxypeptidase Q	185.559	0	5.57221
Q3UP87	Elane	Neutrophil elastase	184.749	0	4.2266
P17918	Pcna	Proliferating cell nuclear antigen	183.913	0	4.13639
P60843	Eif4a1	Eukaryotic initiation factor 4A-I	183.74	0	4.44254
P14206	Rpsa	40S ribosomal protein SA	181.06	0	5.25862
S4R1E3	Ddx5	Probable ATP-dependent RNA helicase DDX5	178.273	0	4.50206
P08071	Ltf	Lactotransferrin	173.256	0	4.95366
D3YWL7	Arhgdib	Rho GDP-dissociation inhibitor 2	171.967	0	4.92965
Q8CCK0	H2afy	Core histone macro-H2A.1	171.232	0	3.92483
P84228	Hist1h3b	Histone H3.2	170.185	0	4.98706
P12804	Fgl2	Fibroleukin	169.685	0	4.26778
REV__P46662	G6pdx	Glucose-6-phosphate 1-dehydrogenase X;Glucose-6-phosphate 1-dehydrogenase	167.529	0	5.01523
E9Q2N7	Gbp2	Interferon-induced guanylate-binding protein 2	167.458	0	4.47948
Q8VDU4	Vav1	Proto-oncogene vav	164.769	0	4.29729
A2A5K8	Mmp9	Matrix metalloproteinase-9	161.352	0	4.75192
P97369	Ncf4	Neutrophil cytosol factor 4	160.775	0	4.03716
A0A087WRT2	Arpc2	Actin-related protein 2/3 complex subunit 2	159.849	0	4.8381
Q9D1A2	Cndp2	Cytosolic non-specific dipeptidase	158.597	0	5.20878
P31725	S100a9	Protein S100-A9	156.837	0	4.61823
Q8C3V4	Stat1	Signal transducer and activator of transcription	156.269	0	5.94665
F6WR04	Ctss	Cathepsin S	154.9	0	5.22185
Q0PDM0	NS	Non-structural protein 1	154.041	0	4.67988
E9PYF1	Rnpep	Aminopeptidase B	148.793	0	4.67216
P27005	S100a8	Protein S100-A8	145.696	0	6.74862
D6RCV7	Hk3	Hexokinase-3;Hexokinase	145.593	0	5.26125
O09159	Man2b1	Lysosomal alpha-mannosidase	145.126	0	4.23146
O89023	Tpp1	Tripeptidyl-peptidase 1	145.065	0	3.47011
Q61233	Lcp1	Plastin-2	144.347	0	4.75629
Q61646	Hp	Haptoglobin;Haptoglobin alpha chain;Haptoglobin beta chain	144.12	0	4.08154
Q8CIH5	Plcg2	1-phosphatidylinositol 4,5-bisphosphate phosphodiesterase gamma-2	139.444	0	3.65979
Q8K1B8	Fermt3	Fermitin family homolog 3	139.276	0	3.39659
A0A087WPH0	Ncf2	Neutrophil cytosol factor 2	137.767	0	3.63194
E0CY03	Sepp1	Selenoprotein P	137.725	0	4.84325
Q61598-2	Gdi2	Rab GDP dissociation inhibitor beta	137.662	0	4.25309
E0CY42	Clic4	Chloride intracellular channel protein 4	136.876	0	3.85398
Q5EBP8	Hnrnpa1	Heterogeneous nuclear ribonucleoprotein A1	136.815	0	4.04961
P03953-2	Cfd	Complement factor D	135.155	0	4.26499
Q64282	Ifit1	Interferon-induced protein with tetratricopeptide repeats 1	134.829	0	5.83831
E9Q3E9	Snd1	Staphylococcal nuclease domain-containing protein 1	133.513	0	4.23457
Q9CQI6	Cotl1	Coactosin-like protein	133.377	0	4.4467
Q3ULG5	Mcm6	DNA replication licensing factor MCM6;DNA helicase	133.363	0	3.87742
Q920E5	Fdps	Farnesyl pyrophosphate synthase	131.016	0	3.67693
Q6NS79	Diap1;Diaph1	Protein diaphanous homolog 1	131.004	0	5.48851
Q6YJU1	Fetub	Fetuin-B	129.946	0	3.70464
Q06318	Scgb1a1	Uteroglobin	128.051	0	4.44279
CON__ENSEMBL:ENSBTAP00000013050	Serpina10	Protein Z-dependent protease inhibitor	127.346	0	4.75112
G3UYK8	Coro1a	Coronin-1A;Coronin	126.625	0	7.41495
P09581	Csf1r	Macrophage colony-stimulating factor 1 receptor	125.099	0	4.21215
S4R223	Rps19	40S ribosomal protein S19	124.542	0	4.54088
